# Supplementary material for: Differentiation of ncRNAs from small mRNAs in Escherichia coli O157:H7 EDL933 (EHEC) by combined RNAseq and RIBOseq – ryhB encodes the regulatory RNA RyhB and a peptide, RyhP
Source: BMC Genomics. 2017 Feb 28;18:216. doi: 10.1186/s12864-017-3586-9 (PMC5331693; doi:10.1186/s12864-017-3586-9)
Supplement: Additional file 3: Table S3. — Gene pairs for Ka/Ks analysis and results. (XLSX 16 kb) [file 12864_2017_3586_MOESM3_ESM.xlsx]

## Sheet: KaKs of SgrS
Sequence	Method	Ka	Ks	Ka/Ks	P-Value(Fisher)	Length	S-Sites	N-Sites	Fold-Sites(0:2:4)	Substitutions	S-Substitutions	N-Substitutions	Fold-S-Substitutions(0:2:4)	Fold-N-Substitutions(0:2:4)	Divergence-Time	Substitution-Rate-Ratio(rTC:rAG:rTA:rCG:rTG:rCA/rCA)	GC(1:2:3)	ML-Score	AICc	Akaike-Weight	Model
SgrS	GY-HKY	0.0476565	0.319005	0.149391	0.00196096	129	224964	106504	NA	10	585735	414265	NA	NA	0.094977	0.564461:0.564461:1:1:1:1	0.253788(0.238636:0.215909:0.306818)	-218649	443914	NA	HKY
SgrS	MS	0.0493546	0.254538	0.193899	0.00457969	129	259349	103065	NA	10	564796	435204	NA	NA	0.0906058	1:1:1:1:1:1	0.253788(0.238636:0.215909:0.306818)	-218861	442022	0.460259	F81
SgrS	MA	0.0503364	0.270925	0.185795	0.00382459	129	251502	103.85	NA	10	565872	434128	NA	NA	0.0933428	0.686641:0.563082:0.780943:0.767107:1.45643:1	0.253788(0.238636:0.215909:0.306818)	-218106	NA	NA	NA

## Sheet: KaKs of MicA
Sequence	Method	Ka	Ks	Ka/Ks	P-Value(Fisher)	Length	S-Sites	N-Sites	Fold-Sites(0:2:4)	Substitutions	S-Substitutions	N-Substitutions	Fold-S-Substitutions(0:2:4)	Fold-N-Substitutions(0:2:4)	Divergence-Time	Substitution-Rate-Ratio(rTC:rAG:rTA:rCG:rTG:rCA/rCA)	GC(1:2:3)	ML-Score	AICc	Akaike-Weight	Model
MicA	GY-HKY	0.0721705	0.20643	0.349612	0.0174594	144	409661	103034	NA	14	744955	655045	NA	NA	0.110366	1.14168:1.14168:1:1:1:1	0.234694(0.193878:0.255102:0.255102)	-250.79	508125	NA	HKY
MicA	MS	0.0717563	0.210259	0.341276	0.0156838	144	403224	103678	NA	14	745674	654326	NA	NA	0.110539	1:1:1:1:1:1	0.234694(0.193878:0.255102:0.255102)	-250813	505893	0.575537	F81
MicA	MA	0.0718045	0.207034	0.346824	0.018442	144	413009	102699	NA	14	751711	648289	NA	NA	0.11059	1.23894:1.22203:1.39615:1.43929:0.472371:1	0.234694(0.193878:0.255102:0.255102)	-249614	NA	NA	NA

## Sheet: Gene pairs tested
Name	most likely ORF according to RIBOseq	blast hit sequence - max. E-value with 100% coverage and zere gaps	accession
ArcZ	gtgcggcctgaaaaacagtgcagtgcccttgtaactcatcataataatttacggcgcagccaagatttccctggtgttggcgcagtattcgcgcaccccggtctagccggggtcattttttag	GTGCGGCCTGAAAAACAGCGCTGTGCCTTTGTAACGCATCATAATAATGTACGGCGCAGCTACGATTTCCCTGGTGTTGGCGCAGTATTCGCGCACCCCGGTATAGCCGGGGTCATTTTTTAG	CP007025.1
CyaR_RyeE	ctgaaaaacataacccataaaatgctagctgtaccaggaaccacctccttagcctgtgtaatctcccttacacgggcttattttttatgcataagccctatccctgataaccgtcttccattgaccacatcgatagaatctcccttcatagcacgatgcctttcacgtaacggcatcgtgctcgcacaggttccggctaagcacaaccagaacgcgcatgtttga	CTGAAAAACATAACCCATAAAATGCTAGCTGTACCAGGAACCACCTCCTTAGCCTGTGTAATCTCCCTTACACGGGCTTATTTTTTACGCATAAGCCCTATCCCTGATAACCGTCTTCCATTGACCACATCGATAGAATCTCCCTTCATAGCACGATGCCTTTCACACAACGGCATCGTGCTCGCCCAGGTTCCGGCTACGCACAGCCAGAACGCGCATGTTTGA	FN554766.1
DicF_4/Z6077	ttggcggtatcagttttactccgtgactgctctgccgccctttttaaagtgaattttgtgatgcggtga	TTGGCGGTATCAGTTTTACTCCGTGGCTGCTCTGCCGCCCTTTTTAAAGTGAATTTTGTGATGCGGTGA	CP014314.1
frnS	atgcaacgtcaagcgatgggcgttgcgctccatattgtcttacttccttttttgaattactgcatagcacaattgattcgtacgacgccgactttgatgagtcggcttttttttgcctgttatttatcagcgtctaccctttaa	ATGCAACGTCAAGCGATGGGCGTTGCGTTCTATATTGTCTTGCTTCCTTTTTTGAATTACTGCATAGCACAATTGATTCGTACGACGCCGGCTTAGATTAGTCGGCTTTTTTTTGCCTGTAGGATATCAGCGTCTACCCTTTAA	AE014613.1
GadY	attagtctggagacggcagactatcctcttcccggtcccctatgccgggttttttttatgtctgagtaa	ATTAGTCTGGAGACGGCAGACTATCCTCTTCCCGGTCCCCTATGCCAGGTTTTTTTTATGTCTGAGTAA	CP000036.1
GcvB	atgcgtgttctggtgaacttttggcttacggttgtgatgttgtgttgttgtgtttgcaattggtctgcgattcagaccatggtagcaaagctaccttttttcacttcctgtacatttaccctgtctgtccatagtgattaa	ATGCGTGTTCTGAAGGGCTTTTGGCTTACGGTTGTGATGTTGTGTTGTTGTGTTTGCAATTGGTCTGAAATTCAGGCCACGGTAGCGAGACTACCCTTTTTCACTTCCTGTACATTTACCCTGTCTGTCCATAGTGATTAA	CP011602.1
isrC_1	atgaacaagaaaaccaaacgtactttcacccctgaattcaggctggaatgtgcacagctaattgttgataagggctactcatatcgacaagccagtgaagcgatgaatgtcggttctaccacgcttgagagttgggtgcgccagctcaggcgagagcgtcaggggattgcgccctctgccacacctattactccagaccagcaacgtatccgcgaactggaaaagcaggttcgccgcctggaggaacacaatacgatattaaaaaaggcttctcaccgatggtcatcgcaacacgacgccagccaatcatggtgccaatgccgagcgccagtgctactgccatga	ATGAACAAGAAAACCAAACGTACTTTCACCCCTGAATTCAGGCTGGAATGTGCACAGCTAATTGTTGATGAGGGCTACTCATATCGACAAGCCAGTGAAGCGATGAATGTCGGTTCTACCACGCTTGAGAGTTGGGTGCGCCAGCTCAGGCGAGAGCGTCAGGGGATTGCGCCCTCTGCCACACCTATTACTCCAGACCAGCAACGTATCCGCGAACTGGAAAAGCAGGTTCGCCGCCTGGAGGAACACAATACGATATTAAAAAAGGCTTCTCACCGATGGTCATCGCAACACGACGCCAGCCAATCATGGTGCCAATGCCGAGCGCCAGTGCTACTGCCATGA	CP015831.1
isrC_2	gtgatatcctcaccacaacacaaaacaggtgacttaatgaacaagaaaaccaaacgtactttcacccctgaattcaggctggaatgtgcacagctaattgttgataagggctactcatatcgacaagccagtgaagcgatgaatgtcggttctaccacgcttgagagttgggtgcgccagctcaggcgagagcgtcaggggattgcgccctctgccacacctattactccagaccagcaacgtatccgcgaactggaaaagcaggttcgccgcctggaggaacacaatacgatattaaaaaaggcttctcaccgatggtcatcgcaacacgacgccagccaatcatggtgccaatgccgagcgccagtgctactgccatga	GTGATATCCTCACCACAACACAAAACAGGTGACTTAATGAACAAGAAAACCAAACGTACTTTCACCCCTGAATTCAGGCTGGAATGTGCACAGCTAATTGTTGATGAGGGCTACTCATATCGACAAGCCAGTGAAGCGATGAATGTCGGTTCTACCACGCTTGAGAGTTGGGTGCGCCAGCTCAGGCGAGAGCGTCAGGGGATTGCGCCCTCTGCCACACCTATTACTCCAGACCAGCAACGTATCCGCGAACTGGAAAAGCAGGTTCGCCGCCTGGAGGAACACAATACGATATTAAAAAAGGCTTCTCACCGATGGTCATCGCAACACGACGCCAGCCAATCATGGTGCCAATGCCGAGCGCCAGTGCTACTGCCATGA	CP015831.1
MicA	atgaaagacgcgcatttgttatcatcatccctgaattcagagatgaaattttggccactcatgagtggcctttttcttttctgtcaggcgtgtttttccagccacaccgcaaacggttcggtatctgcggcttccatttcctgctga	ATGAAAGACGCGCATTTGTTATCATCATCCCTGTTTTCAGAGATGAAATTTTGGCCACTCCCGAGTGGCCTTTTTCTTTTGTATCAGGCGTGCTTTTCCAGCCACACACCAAACGGCTCAGTATCTGCCGCTTCAATCTCCTGCTGA	CP014030.1
MicC	atgcctttattgtcacagattttattttctgttgggccattgcattgccactga	ATGCCTTTATTGTCACAGATTTTATTTTCTGTTGGGCCATTGCATTGCTACTGA	CP000034.1
OmrA-B_2	gtggtgatcccagaggtattgataggtgaagtcaacttcgggttgagcacatga	GTGGTGATCCCAGAGGTATTGATAGGTGAAGTCAACTTCGTGTTGAGCACATGA	AE014073.1
OrzO-P_1	atgttgcacaatcagcaagttagcgtcactgtagtaaataaaagaacctgcctcaccagcaggtttttttattttctgcgatctactttccagatatttttttgccaatag	ATGTTGCACAATCAGCAAGTTAGCGTCACTGTAGTAAATAAAAGAACCTGCCTCACCAGCAAGTTTTTTTATTTTCTGCGATCTACTTTCCAGATATTTTTTTGCCAATAG	CP015020.1
OrzO-P_2	ttggaacacgatgttgcacaggctgtggtgttaggcctgaaaatagtaaataaaagaacctgcctcaccagcaggtttttttatttactgtga	TTGGAACACGATGTTGCACAGGCTGCGGCGTTGGGCCTGAAAATAGTAAATAAAAGAACCTGCCTCACCAGCAGGTTTTTTTATTTACTGTGA	CP000970.1
P26	ctgagaaatcaggctgatggctggtga	CTGAGCAATTAGGCTGATGGCTGGTGA	CP003938.1
rdlD_3	gtgtctggtttcaagattagccctgttgtcaggttttacctctcaacgtgcgggggttttctctttccagcaaccaatgccaccagggataaaacccccgcaacattgcgcctcaccggataa	GTGTCTGGTTTCAAGATTAGCCCCCGTTTTGTTGTCAGGTTTTACCTCTCAACGTGCGGGGGTTTTCTCTTTCCAGCAACCAATGCCACTAGGGATAAAGCACCCGCAACATTGCGCCTCACCGGATAA	CP000034.1
rnk_leader	ttgaggaattccctgaatgtgacgcaaatcacttcaaagagtgagcaacagtcagtatcatcatgtgagttaaaccctcgccgcctgacggtgagggttttcttttgggtatgtttatctgcgacactcgcagtaccgacgacatggagtaaaaatgtccagaccaactatcatcattaa	ATGAGGAATTCCCTGAATGTGACGTAAATCACTTCAAAGTGTGGGCAACAGTCAGTATCATCATGTGAGTTAAACCCTCGCCGCCTGACGGTGAGGGTTTTCTTTTGGGTATGTTTATCTGCGACACTCGCAGTACCGACGACATGGAGTAAAAATGTCCAGACCAACTATCATCATTAA	CP007025.1
RprA	ttgatttataagcatggaaatcccctgagtgaaacaacgaattgctgtgtgtag	TTGATTTATATACATGGATATCCCCTGAGTGAAACAACGAATTGCTGTGTGTAG	CP002272.1
RybB	gtgccactgcttttctttgatgtccccattttgtggagcccatcaaccccgccatttcggttcaaggttgatgggttttttgttgcctga	GTGCCACTGCTTTTCTTTGATGTCCCCAATTTGTGGAGCCCATCAACCCCGCCGTTTTGGTTCAAGGTTGATGGGTTTTTTGTTGCCTGA	CP007546.1
SgrS	attcgtcagttttatcagcactattttaccgcgacagcgaagttgtgctggttgcgttggttaagcgtcccacaacgattaaccatgcttgaagaactgatgcagtgggaggggagtcattctgactactga	ATGCGCCAGTTTTATCAGCACTATTTTACCGCGACTGCGAAGGTGTGCTGGTTGCGTTGGTTAAGCGCTCCACAACGCTTATCCATGCTTGAGGAACTGATGCAGTGGGAGGGGAGTGATTCTGACTACTGA	AP014855.1
sok_1	attatactgacacgggcgaaggggaatttcctctccgcccgtgcattcatctag	ATTATACTGACACGGGCGAAGGGGGATTTCCTCTCCGCCCGTGCATTCATCTAG	CP000247.1
sok_10	ttgctgcgggtgcttgaggctatctgcctcgggcatgaacaccaacggcagatagagaaaagccccagttaa	TTGCTGCGGGTGCTTGAGGCTATCTGCCTCGGGCATGTTTTCTTATGGCAGATAGAGAAAAGCCCCAGTTAA	LM996958.1
sok_11	atcagaaagacgaaggccccgaccgatatttctatcaaccgaggccaacgaatgaaccaagcaattcagatgttagcctcttacccgccatccggcaaggagaaaggctatgaagcgcaaccctctggtggtgtgtctgctcattatctgcattacgattctgacattcacactcctgacccgacaaacgctctacgaactgcggttccgggacagtga	ATCAGAAAGACGAAGGCCCCGACCGATATTTCTATCAACCGAGGCCAACGAATGAACCAAGCAATTCAGATGTTAGCCTCTTACCCGCCATCCGGCAAGGAGAAAGGCTATGAAGCGCAACCCTCTGGTGGTGTGTCTGCTCATTATCTGCATTACGATTCTGACATTCACACTCCTGACCCGACAAACGCTCTACGAACTGCGGTTCCGGGACAGTGA	LM997361.1
sok_2	atatttctatcaaccctggggctgccactccaaaccagacaatttggatggtag	ATATTTCTATCAACCCTAGGGCTGCCACTCCAAACCAGACAATTTGGATGGTAG	CP000034.1
sraL	atgaggtgtgttgacgtcgggggaaaccctcctgtgtaccagcgggatagagagaaagacaaagaccggaaaacaaactaa	ATGAGGGGTGTTGACGTCGGGGGAAACCCTCCCGTGAACCAGCGGGATAGAGAGAAAGACAAAGACCGGAAAACAAACTAA	CP014070.1
sroB	atggtgagattgagcgacaatcgagttacaccgtcgcttaaagtgacggcataa	ATGGTGAGATTGAGCGACAATTGAGTTACACCGTCGCTTAAAGTGACGGCATAA	CP000038.1
sroC	attacaagaaccaggggcggaaattctagccctctcgattgttacgtagcacggacagactatacgcctgatggtcgttccccatcgggcctgaaaaccgcaatacgctgggtaacaatcttcgagggtagcagttaa	ATTACAAGAACCAGGGGCGGAAATTCCAGCCCTCTCGATTGTTACGTAGCACGGACAGACTATACGCCTGGTGGTCGTTCCCCATCGGGCCAGAAAACCGCAATACGCTGGGTAACAATCTTCGAGGGTAGCAGTTAA	AE014075.1
sroD	ctgagcgttaagtcagtcgtcagacgccggttaatccggcgttttttttga	CTGAGTGTTAAGTCAGTCGTCAGACGCCGGTTAATCCGGCGTTTTTTTTGA	CP000800.1
STnc100_10	atacatctcaattcagtcagttgttgccggtctgataatagatgtgttagaaaatttctgcatggtgaatccccctgtgcggaggggcgactggtgaacggtatgatctctttgatgatcgtaagcgagaatacgcgggtttggtggcaccaggccgaactcaccgggaggcacccggcaccatgcaatggcacatag	ATACATCTCAATTCAGTCAGTTGTTGCCGGTCTGATAATAGATGTGTTAGAAAATTTCTGCATGGTGAATCCCCCTGTGCGGAGGGGCGACTGGTGAACGGTATGATCTCTTTGATGATCGTAAGCGAGAATACGCGGGTTTGGTGGCACAAGGCCGAACTCACCGGGAGGCACCCGGCACCATGCAATGGCACATAG	M24352.1
STnc100_2	gtgcggaggggcaatcagcaaccaggtatatgggataatcgcggattcaggtgctggtactga	GTGCGGTGGGGCAATCAGCGAGTAGGTATATGGGATAATCGCGGATTCAGGTGCTGGTACTGA	CP007025.1
STnc100_3	gtggtaccaggccgaactcaccgggaggcacccggcaccatgcagtatacagagattaggcatataccaaggcctctcatagcaggggcctttttacatgtaaaaaagcccgagtgggttcgggcaattgcatga	GTGGTACCAGGCCGAACTCACAGGGAGGCACCCGGCACCATGCAGTATACAGAGATTAGGCATATACCAAGGCCTCTCATAGCAGGGGCCTTTTTACATGTAAAAAAGCCCGAGTGGGTTCGGGCAATTGCATGA	CP013029.1
STnc100_4	attcaccgggaggcacccggcaccatgcaatggcacatagcgccactctccagcccctctccggaggggctttcttatggacaaaaaaagcccgcgcagggagacgcgggcggcaaggaataa	ATTCACCGGGAGGCACCCGGCACCATGCAATGGCACATAGCGCCACTCTCCAGCCCCTCTCCGGAGGGGCTTTCTTGTGGGCAAAAAAAGCCCGCGCTGGGAGACGCGGGCGGCAAGGAATAA	CP011511.1
STnc180	atgatcaacacaaatatgaaatattggtcctggatgggtgcattttctctgtcgatgctcttctgggccgaactcctctggatcattactcactga	ATGATCAACACAAATATGAAATATTGATCCTGGATGGGCGCGTTTTCTCTGTCGATGCTCTTCTGGGCCGAACTCCTCTGGATCATTACTCACTGA	CP006262.1
STnc450	atgccggttcactttcttcgaatcggctttcaatgtgtatttcacacaaattaa	ATGTCGGTTCACTTTCTTCGAATCGACTTTCAATGTGTATTTCACACAAATTAA	HE616528.1
STnc630	ctgacgcgcatactctcctccaggttaacggaggagagtgcaatgaaaaaccgtgtttatgaaagtttaactaccgtgttcagcgtgctggtggtcagcagctttctttatatctggtttgccacgttctga	CTGACGTGCATACTCTCCTCCAGGTTAACGGAGGAGAGTGCAATGAAAAACCGTGTTTATGAAAGTTTAACTACCGTGTTTAGCGTGCTGGTGGTCAGCAGCTTTCTTTATATCTGGTTTACCACGTACTGA	CU928164.2
STnc70	atttgtaagagcaacaacgcagcctgcagactggcgctgaagataccaaagggtagttcagattacacggtcacctggaaagggggccattttactttttatcgccgctggcggtgcaaagttcacaaagttgtcttacgaaggttgtaa	ATTTGTAAGGGCAACACCTCAGCCTGCAGGCAGGCGCTGAAGATACCAAAGGGTAGTTCAGATTACACGGTCACCTGGAAAGGGGGCCATTTTACTTTTTATCGCCGCTGGCGGTGCAAAGTTCACAAAGTTGTCTTACGAAGGTTGTAA	CU928164.2
t44/tff	ataaagcgcgccggacttccgatccatttcgtatacacagactggacggaagcgacaatctcactttgtgtaacaacacacacgtatcggcacatattccggggtgccctttggggtcggtaa	ATAAAGCGCGCCGGACTTCCGATCCATTTCGTATACACAGACTGGACGGAAGCGACAATCTCACTTTGTGTAACAACACACACGTATCGGCACATATTCCGGGGTGCCCTTTAGGGTCGGTAA	CU928158.2
tpke11	attatactgacacgggcgaaggggaatttcctctccgcccgtgcattcatctag	ATTATACTGACACGGGCGAAGGGGGATTTCCTCTCCGCCCGTGCATTCATCTAG	CP000247.1
