# Supplementary material for: Differentiation of ncRNAs from small mRNAs in Escherichia coli O157:H7 EDL933 (EHEC) by combined RNAseq and RIBOseq – ryhB encodes the regulatory RNA RyhB and a peptide, RyhP
Source: BMC Genomics. 2017 Feb 28;18:216. doi: 10.1186/s12864-017-3586-9 (PMC5331693; doi:10.1186/s12864-017-3586-9)
Supplement: Additional file 7: Table S5. — Full data set of the 150 novel ncRNAs and their properties in EHEC. Expressed homologs in E. coli K12 are indicated, CopraRNA predictions are shown, as well as regulation in eleven diverse growth conditions. (XLSX 81 kb) [file 12864_2017_3586_MOESM7_ESM.xlsx]

## Sheet: novel ncRNA
EDL933															MG1655			E-MTAB-2903	GSE53767	CopraRNA			Transcriptional regulation in different conditions (see Landstorfer et al., 2014)
Name	start	end	Length	max. ORF (nt)	strand	intergenic / antisense	Number of transcriptome reads	Number of footprint reads	RPKM transcriptome	RPKM footprints	RCV	Northern Blot	nt	Rfam	start	stop	strand	ncRNA signal present	ncRNA signal present	DAVID enrich score (bold: significant)	term	gene count for term	rpkm LB plain	rpkm MM	rpkm LB + nitrite	rpkm LB pH9	rpkm radish sprouts	rpkm spinach juice	rpkm LB 15°C	rpkm LB + antibiotics	rpkm cow dung	rpkm LB solid medium	rpkm LB pH4	fold-change MM	fold-change LB + nitrite	fold-change LB pH9	fold-change radish sprouts	fold-change spinach juice	fold-change LB 15°C	fold-change LB + antibiotics	fold-change cow dung	fold-change LB solid medium	fold-change LB pH4
ncR1085800	1085800	1085871	72	-	+	I	11274	532	8857	898	0.101	positive	acagggcgcgatatccggcttattttgttgctgtgttttgcctcgtgctggatgtcgcgtccaccgtttttc		n/f	n/f	n/a	n/a	n/a				4176.52	4563.05	4989.97	344.892	25503.8	3228.26	1939.54	655.391	11683.1	1410.1	9815.38	1.09255	1.19477	-12.1096	6.10647	-1.29373	-2.15335	-6.37256	2.79732	-2.96186	2.35014
ncR1481381	1481381	1481479	99	9	+	I	11208	516	6404	634	0.099	positive	aatgccgggagttgagttagaaaagtacagggcgcgatatccggcttattttgttgctgtgttttgcctcgtgctggatgtcgcgtccaccgtttttct		n/f	n/f	n/a	n/a	n/a				2774.1	3227.41	3739.88	291.143	19297.9	2503.9	1265.9	410.903	8632.04	1108.48	6997.02	1.16341	1.34814	-9.52833	6.95643	-1.10791	-2.1914	-6.75123	3.11165	-2.50263	2.52226
ncR3690952	3690952	3690808	145	54	-	I	4898	26	1911	22	0.011	negative	ataaaccgaactagttaaagtttttattatgttccctgcatcagcggggataaaccggacttgttatcattttttaagttgtcgaacttatgttccccgcgccagcggggataaccattcaggtatgttcaggccgggcagtttc		2903537	2903393	-	Y	N	1.17875	ecc00620:Pyruvate metabolism	4	11.9876	12.4494	14.1857	3.05815	8.2555	0	3.52778	22.4438	0	0	0	1.03852	1.18337	-3.91988	-1.45208	off	-3.39806	1.87225	off	off	off
ncR1636218	1636218	1636141	78	27	-	I	1034	22	750	34	0.046	negative	gtctagcatgaaattggcctcagattaatgttaggcgtcttgcaggacgcgtaatgttaactggggcttttctctgtc		n/f	n/f	n/a	n/a	n/a	1.31229	GO:0042364~water-soluble vitamin biosynthetic process	6	14.8564	11.5715	0	0	30.6935	43.0627	6.55805	20.8613	0	0	10.5598	-1.28388	off	off	2.06601	2.89859	-2.26537	1.40419	off	off	-1.40688
ncR3545929	3545929	3545969	41	-	+	I	542	2	748	6	0.008		ttctaaaaaaccccagttatcaccgactggggtttttcaat		n/f	n/f	n/a	n/a	n/a				14.1317	0	16.723	0	0	0	0	0	0	0	0	off	1.18337	off	off	off	off	off	off	off	off
ncR3665651	3665651	3665543	109	45	-	I	1442	2	748	2	0.003	negative	gataaaccgctcatattcggattgatcgtgtgtttcggtttgtgttccccgcgccagcggggataaaccggcccagggatttgttcaatccagcgtgccgctgtgttcc		n/f	n/f	n/a	n/a	n/a	1.24211	GO:0045426~quinone cofactor biosynthetic process	4	0	0	0	0	0	6.1631	0	0	11.1682	0	0	-	-	-	-	on	-	-	on	-	-
ncR3860554	3860554	3860482	73	24	-	I	637	3	494	5	0.01		aaggtgaatgtgtcgtcgcagttttaaggcttctcggacggaccgagcatgctcaccaaccgcggagcgccac		3056117	3056045	-	N	Y	0.976444	2Fe-2S	4	0	0	0	0	0	0	0	0	0	0	0	-	-	-	-	-	-	-	-	-	-
ncR1088953	1088953	1088989	37	-	+	A	295	4	451	13	0.029		cgtattttttccacaggacgttcacggatgaacttct		n/f	n/f	n/a	n/a	n/a				0	0	0	11.9847	0	0	13.8251	0	0	0	0	-	-	on	-	-	on	-	-	-	-
ncR3066135	3066135	3066182	48	-	+	A	354	0	417	0	0		cggcagcacacgcatcggatcacgagcagcaaaaggaattgcaccttc		2259938	2259985	+	N	N				0	0	0	0	0	0	0	0	0	0	0	-	-	-	-	-	-	-	-	-	-
ncR1484560	1484560	1484601	42	-	+	A	294	0	396	0	0		cgtattttttccacaggacgttcacggatgaacttctcaatg		n/f	n/f	n/a	n/a	n/a				0	0	0	0	28.5011	0	12.1792	0	0	17.7744	0	-	-	-	on	-	on	-	-	on	-
ncR5355946	5355946	5355900	47	21	-	I	246	4	296	10	0.035		attgaatttgttggccggataaggcatttacgccgcatccggcatga		4470423	4470377	-	Y	Y				98.6215	38.4077	0	9.43473	25.4691	14.2931	0	34.6208	0	15.8835	17.5249	-2.56775	off	-10.453	-3.8722	-6.89992	off	-2.84862	off	-6.20905	-5.62752
ncR16920	16920	16885	36	-	-	A	164	4	258	14	0.052		aacacatgctccagtcgcttcgctggagaacgccca		18252	18217	-	N	N				0	25.0717	0	0	0	0	14.2091	0	0	0	0	on	-	-	-	-	on	-	-	-	-
ncR165975	165975	166023	49	9	+	A	216	4	249	10	0.04	negative	gtaatatgtggatgaaacggacgattgctttgaaaacaaccgctgcggg		161652	161700	+	Y	Y				23.649	0	27.9855	63.3475	0	13.7097	20.8787	0	49.6873	15.2352	0	off	1.18337	2.67865	off	-1.72498	-1.13269	off	2.10103	-1.55226	off
ncR5223290	5223290	5223355	66	-	+	A	265	3	227	6	0.024		ccggaacaccggtttcttccagttcaccatcttcacccattcccggagcaaggatgctgactttaa		4338856	4338921	+	Y	Y				0	0	0	0	0	0	0	0	0	0	0	-	-	-	-	-	-	-	-	-	-
ncR1641710	1641710	1641597	114	105	-	A	430	28	213	30	0.14		gtgagtaaaatgaggagcgggctgaagtccggaagttacaggacaatggcagaagagagacaacagcccgcaatacgaaaaaggccgcgctattgcgcagagtgattactgtcg		n/f	n/f	n/a	n/a	n/a				167.721	356.282	661.587	532.897	504.02	182.676	215.38	14.2735	21.3568	65.4846	7.22516	2.12425	3.94456	3.17727	3.0051	1.08917	1.28415	-11.7506	-7.85329	-2.56123	-23.2135
ncR1765944	1765944	1766057	114	54	+	I	406	33	201	35	0.175		catagagtgcgcagtttaaaccaattcattcgctgcgccaccaggaggcagcaaaaataggacgcaattggacaattatcgggcgaaaaggcaaaccgggcatttatatgcccg		1233051	1233164	+	N	N	5.4804	membrane	51	10.1649	15.8348	24.0577	3.88976	21.0008	23.5711	49.3579	28.547	32.0352	19.6454	28.9006	1.55778	2.36673	-2.61326	2.06601	2.31887	4.85571	2.80838	3.15154	1.93266	2.84317
ncR2358348	2358348	2358304	45	-	-	A	151	1	190	3	0.014		taaggaacaggaccaactgccagcacgtagtggctgcgcgggata		1683261	1683217	-	N	N				12.8756	0	45.7096	9.85405	0	14.9284	0	0	54.1039	0	0	off	3.5501	-1.30663	off	1.15943	off	off	4.20206	off	off
ncR1888606	1888606	1888561	46	18	-	I	147	4	181	11	0.058		atgtgttcagcatggattgagcctcagattaatgttaagcgtcttg		n/f	n/f	n/a	n/a	n/a				0	0	14.9053	0	26.0228	0	11.1202	0	0	0	17.9058	-	on	-	on	-	on	-	-	-	on
ncR2530362	2530362	2530299	64	6	-	A	196	0	173	0	0		atactgagaacctttatcactgtgatggactgtgccggacggccgacgggcccacaacgcctgc		n/f	n/f	n/a	n/a	n/a				27.1594	0	21.4264	20.7859	18.7039	10.4965	15.9852	25.4247	0	11.6644	0	off	-1.26757	-1.30663	-1.45208	-2.58747	-1.69903	-1.06823	off	-2.32839	off
ncR5133665	5133665	5133637	29	-	-	I	86	0	168	0	0		aaaatcagcactgtggggcgtaattaccc		4250497	4250469	-	Y	Y				0	31.1235	0	0	41.2775	23.1647	0	56.1096	0	0	0	on	-	-	on	on	-	on	-	-	-
ncR2638864	2638864	2638827	38	-	-	A	100	2	149	6	0.043		cagtttcagacggctgttacgcacttcttcgttttctg		1961723	1961686	-	N	N				15.2474	0	36.0865	0	0	0	0	0	0	0	0	off	2.36673	off	off	off	off	off	off	off	off
ncR326492	326492	326533	42	-	+	I	110	9	148	26	0.176		attgcacagtgaagagtcggtcgttgttaacgttcagatttt		n/f	n/f	n/a	n/a	n/a				110.362	64.4701	0	42.2317	28.5011	127.958	24.3585	0	115.937	88.8719	78.4446	-1.71184	off	-2.61326	-3.8722	1.15943	-4.53075	off	1.05051	-1.24181	-1.40688
ncR622277	622277	622371	95	63	+	A	248	1	148	1	0.009	negative	gatgacgggattggcagtatgaagcatgagagttacctcttgttttggataaggattcgacactcatatcaaaaccggtaactctcaacctttca		529990	530084	+	Y	Y				0	0	0	4.66771	0	0	5.3845	0	0	0	8.67019	-	-	on	-	-	on	-	-	-	on
ncR2549762	2549762	2549704	59	45	-	A	150	2	144	4	0.029		atatcaatggataacgagacacgaatgccgcccggtaagtcatggacgtaactgacata		1872954	1872896	-	Y	Y				29.4611	15.298	34.8633	7.5158	0	11.3861	60.6897	0	165.063	164.488	55.8419	-1.92581	1.18337	-3.91988	off	-2.58747	2.06	off	5.60275	5.58325	1.89545
ncR2287	2287	2198	90	45	-	A	218	8	137	11	0.079		ccgaagatataagaaagcgaacctgaaagaatgccggagaacttcatcaattcatcaccagcattgagcagattttgcaggttctcaata		2270	2181	-	N	N				51.5023	10.0287	129.511	4.92703	0	7.4642	22.7346	0	0	0	9.15187	-5.13551	2.51466	-10.453	off	-6.89992	-2.26537	off	off	off	-5.62752
ncR1019437	1019437	1019381	57	-	-	A	130	2	129	4	0.033		cagaatatgcgcgttcagaccgcggaaagcgtcaatcacgctttccgccgcctgacg		892491	892435	-	Y	Y				0	0	0	0	0	0	0	0	0	0	0	-	-	-	-	-	-	-	-	-	-
ncR1694864	1694864	1694914	51	18	+	A	116	1	129	2	0.019		agcagattggctgagagcacatagataaaccagctccagaccatataggaa		1189166	1189216	+	N	N				0	0	13.444	0	23.4715	0	20.0599	0	0	0	0	-	on	-	on	-	on	-	-	-	-
ncR1864748	1864748	1864575	174	105	-	I	370	32	120	22	0.186		gcttttgcgcaaagcagtgggcctgaggtttgcttgtgaacccaacgcatgagcagatggctggtgggtgccccttacacccaccagccgcccatttaccacaaataaaaaagccttcaggactgaaggcgtctgtaacaaccaaactgatagtctgccagacccgccataacc		n/f	n/f	n/a	n/a	n/a	4.0047	cell membrane	41	23.3092	25.9362	23.6429	2.54846	27.5183	3.86079	23.5185	261.845	27.9848	12.8711	18.9349	1.1127	1.01431	-9.14639	1.18058	-6.03743	1.00898	11.2335	1.20059	-1.81097	-1.23102
ncR3526958	3526958	3526863	96	45	-	I	193	9	114	11	0.1		gagccatatttgatgagatcgatagtgactaaatcgcttcagtttcacaactgacagaataaaaaaacggcagctcaagggctgccgttttgtgtt		2736990	2736895	-	Y	Y	2.92352	ecd00190:Oxidative phosphorylation	7	18.1063	28.2057	21.4264	4.61909	211.977	55.9815	111.897	0	101.445	7.7763	68.639	1.55778	1.18337	-3.91988	11.7074	3.09182	6.17999	off	5.60275	-2.32839	3.79089
ncR867065	867065	867021	45	21	-	I	76	1	96	3	0.028		ttaaaagtcaactgctctaccaactgagctaacgacccgagtggt		781184	781140	-	N	N				0	0	0	0	0	0	0	0	0	0	0	-	-	-	-	-	-	-	-	-	-
ncR1079732	1079732	1079706	27	-	-	A	41	2	86	9	0.105		attatggacggtaaccagcttggagcc		n/f	n/f	n/a	n/a	n/a				0	0	25.3942	0	0	0	0	0	0	0	0	-	on	-	-	-	-	-	-	-	-
ncR3020266	3020266	3020381	116	57	+	A	168	9	82	9	0.115		gcttcatcaaaataacgcgaagtgtatttgttcggcttgtcggcattatacggacgaccggtgttcagatggctgtagtacaccgggatctgcccgacagaacgcgggaaggacat		2220086	2220201	+	N	N				14.9845	7.78087	17.7322	0	0	17.3736	79.375	0	0	0	0	-1.92581	1.18337	off	off	1.15943	5.29714	off	off	off	off
ncR1328373	1328373	1328334	40	21	-	A	55	1	78	3	0.039		taaacgtcataatgattgccagtgtttattaaataaccat		n/f	n/f	n/a	n/a	n/a				0	22.5645	51.4233	0	89.7785	16.7944	12.7882	0	0	0	0	on	on	-	on	on	on	-	-	-	-
ncR3094200	3094200	3094235	36	9	+	A	47	3	74	10	0.137		tctgatctgatcgaccgagatcatataccgcatttg		2288003	2288038	+	N	N				0	0	0	0	0	0	0	0	0	0	0	-	-	-	-	-	-	-	-	-	-
ncR774709	774709	774766	58	39	+	A	74	1	72	2	0.029		caactgatggaagactttttcctgagccttctcgcggattgagcaggtgttcagcagc		694767	694824	+	Y	N				0	0	11.8215	7.64539	0	0	0	0	0	0	0	-	on	on	-	-	-	-	-	-	-
ncR3725111	3725111	3725068	44	-	-	A	52	1	67	3	0.041		gccaatgatggtcataacgatgaaggacgaaccgtatttggtgt		n/f	n/f	n/a	n/a	n/a				0	0	0	0	0	0	11.6256	0	0	0	0	-	-	-	-	-	on	-	-	-	-
ncR451977	451977	451935	43	21	-	A	50	3	66	8	0.129		catcagtccatgaaccagaggtcacagtagaatctttaacagt		n/f	n/f	n/a	n/a	n/a				13.4744	0	47.8357	20.6248	0	0	11.896	0	0	0	0	off	3.5501	1.53066	off	off	-1.13269	off	off	off	off
ncR4881271	4881271	4881375	105	75	+	I	123	7	66	8	0.122		tgcgcaatgttaactatagtcagcatgcaacaaatcacattgcctgaatcggctcatcttttatgcagtcctgcagaatgaagagtgatttatgtgatttgcatc		4016198	4016302	+	Y	Y	1.69783	GO:0022900~electron transport chain	8	33.1086	25.788	111.009	63.3475	22.8009	38.3873	87.6905	30.9939	0	28.439	0	-1.28388	3.35287	1.91332	-1.45208	1.15943	2.64857	-1.06823	off	-1.1642	off
ncR4922734	4922734	4922777	44	27	+	I	49	2	63	6	0.088		acatcgtgcaaaagggctgcaccatgatgtgaatgttgcaccaa		n/f	n/f	n/a	n/a	n/a				0	0	0	0	27.2056	45.803	34.8769	0	0	16.9665	18.7197	-	-	-	on	on	on	-	-	on	on
ncR1748457	1748457	1748420	38	9	-	A	40	0	60	0	0		tgaattcctggatgtagaactgtgtggtgacggtcttc		582980	582943	-	Y	N				0	0	0	0	0	0	0	0	0	0	0	-	-	-	-	-	-	-	-	-	-
ncR4393950	4393950	4393877	74	-	-	A	78	5	60	8	0.138		aatgggtgcgcgacgctcttcggcttcttcgatcagtttcagaatccggtcaatggcgctggcacccggttctg		3607479	3607406	-	N	N				0	0	0	0	0	0	0	0	0	0	0	-	-	-	-	-	-	-	-	-	-
ncR5324582	5324582	5324673	92	24	+	A	94	4	58	5	0.091		tatcaagcaccaactcgccccgatcggtaatgccaatcggcggcactcgctgaccggtttcgaactgatgtgcggaagccatcatcggcaac		4439133	4439224	+	Y	N				37.787	9.81066	67.0739	53.0191	26.0228	21.9058	111.202	17.6867	0	8.1144	35.8117	-3.85163	1.77505	1.4031	-1.45208	-1.72498	2.94285	-2.13646	off	-4.65679	-1.05516
ncR1847082	1847082	1847119	38	-	+	I	38	1	57	3	0.057		cctgaggagaacagaggagatacagcgccagccccaaa		1312298	1312332	+	Y	N				15.2474	23.7521	18.0433	35.0078	31.5012	53.0351	53.845	0	0	0	65.0264	1.55778	1.18337	2.29599	2.06601	3.4783	3.53142	off	off	off	4.26476
ncR2820623	2820623	2820517	107	66	-	I	105	9	56	10	0.184		tttaccgttctgtaattgtcgcgggtcatcaggccggtcgccctgcgagcccggaggatatcgatgctgtttattaactgagagcgggtacaggcgctgaatcccgg		2077906	2077800	-	Y	Y	1.8896	lipoprotein	8	16.2449	25.306	6.40789	0	11.1874	6.27829	28.6838	0	0	0	0	1.55778	-2.53514	off	-1.45208	-2.58747	1.76571	off	off	off	off
ncR1114186	1114186	1114093	94	60	-	I	91	3	55	4	0.071		aggagctttcttttttgaacaatgatttgcaggacagttatgctaaactagcggaatcagtatcacaacaataaatgactgatcatacctgaaa		n/f	n/f	n/a	n/a	n/a				641.04	0	415.763	684.018	101.876	28.5863	1382.21	0	64.7521	246.194	26.2873	off	-1.54184	1.06705	-6.29233	-22.4247	2.15621	off	-9.89991	-2.6038	-24.3859
ncR3583650	3583650	3583616	35	-	-	I	34	1	55	3	0.063		gattctttttgccggagagcggctccgccttaccc		2794173	2794139	-	Y	N				0	0	0	0	0	19.1936	0	0	0	0	0	-	-	-	-	on	-	-	-	-	-
ncR1509794	1509794	1509699	96	60	-	I	91	5	54	6	0.118		aggagctttcttttttgaacaatgatttgcaggacagttatgctaaactagcggaatcagtatcacaacaataaatgactgatcatacctgaaatt		n/f	n/f	n/a	n/a	n/a				627.685	0	528.518	628.196	49.877	6.99768	1406.7	0	50.7224	287.723	42.8994	off	-1.18763	1.00081	-12.5847	-89.6989	2.2411	off	-12.3749	-2.18156	-14.6316
ncR4391372	4391372	4391345	28	-	-	A	26	2	53	9	0.165		tttgccggaacggtgggcagaccgtttt		n/f	n/f	n/a	n/a	n/a				0	0	0	0	0	0	0	58.1135	0	0	0	-	-	-	-	-	-	on	-	-	-
ncR4546182	4546182	4546147	36	12	-	A	34	2	53	7	0.126		aggcgataccgtgctgttgtagatcgcgaataatat		3732783	3732748	-	Y	Y				128.756	75.2151	342.822	135.493	0	0	227.346	0	33.815	207.368	0	-1.71184	2.66258	1.05233	off	off	1.76571	off	-3.80766	1.61055	off
ncR612919	612919	612954	36	-	+	A	32	0	50	0	0		gtttgctcggtttgctgtggctgaaaaccacgcaaa		519428	519463	+	Y	Y				80.4724	50.1434	38.0914	49.2703	0	223.926	0	0	33.815	20.7368	0	-1.60485	-2.11262	-1.63328	off	2.78264	off	off	-2.37979	-3.88066	off
ncR426804	426804	426850	47	-	+	A	41	3	49	8	0.157		ggtcagacgaaaactatcatcggagggactacgccggacatatccc		n/f	n/f	n/a	n/a	n/a				0	19.2038	0	0	0	0	0	0	0	0	0	on	-	-	-	-	-	-	-	-	-
ncR3164662	3164662	3164727	66	9	+	A	56	3	48	6	0.115		gcctggccgctgatgctcattgcattgaccgatgcagaaaccaacagcattccggccagacctgct		2364193	2364258	+	Y	N				8.77881	0	0	0	18.1371	10.1784	7.75042	24.6542	0	0	24.9596	off	off	off	2.06601	1.15943	-1.13269	2.80838	off	off	2.84317
ncR2585184	2585184	2585227	44	-	+	I	36	1	46	3	0.06		tttgaagtcagaccagagttttaatttgaagcagttgcaccatg		1908149	1908192	+	Y	N				118.514	41.0264	109.08	20.156	27.2056	76.3384	372.02	0	0	50.8994	0	-2.88872	-1.08649	-5.87982	-4.35623	-1.55248	3.13904	off	off	-2.32839	off
ncR2930972	2930972	2930935	38	6	-	A	30	2	45	6	0.143		tttacgagatgtagcacgaagatgatgggattggcatc		n/f	n/f	n/a	n/a	n/a				15.2474	0	0	23.3385	31.5012	17.6784	0	0	64.0705	0	0	off	off	1.53066	2.06601	1.15943	off	off	4.20206	off	off
ncR3527530	3527530	3527412	119	51	-	I	95	4	45	4	0.09		actgttttcacgctgtcaacaaaaaacgcgcccgaaggcgcgttggcgatacactcaatataaaggactactcttcttcaacttcttcgacgaagttggcgtctttcaccgatgttgcg		2737562	2737444	-	Y	Y	1.97042	GO:0046395~carboxylic acid catabolic process	6	0	7.58471	0	0	0	0	0	0	0	0	0	on	-	-	-	-	-	-	-	-	-
ncR4520884	4520884	4520933	50	24	+	A	40	3	45	7	0.161		agtaatagcaaaggaaagtagacctgcgccgcccatatagggcgtagtaa		n/f	n/f	n/a	n/a	n/a				0	0	0	0	0	0	20.4611	0	24.3468	0	0	-	-	-	-	-	on	-	on	-	-
ncR2498369	2498369	2498317	53	33	-	A	41	1	44	2	0.052		atggtgtcactttcgccatgaaacagatacacccctggtcgggtgggtaagtc		1823654	1823602	-	N	N				0	0	0	0	0	0	9.65147	0	0	0	0	-	-	-	-	-	on	-	-	-	-
ncR4161484	4161484	4161525	42	39	+	A	33	1	44	3	0.065		aatgcggagagattttccagatcggcaaggaagctggtgaaa		3351914	3351955	+	Y	Y				0	0	16.3249	0	0	0	0	0	0	0	0	-	on	-	-	-	-	-	-	-	-
ncR2699447	2699447	2699481	35	18	+	I	26	1	42	3	0.083		ttgccggatgcggcgtaaacgccttatccggccta		2001966	2002000	+	Y	Y				0	0	0	0	0	0	0	0	0	0	0	-	-	-	-	-	-	-	-	-	-
ncR5210782	5210782	5210809	28	18	+	I	21	0	42	0	0		ttgccggatgcggcgtaaacgccttatc		25797	25770	-	Y	Y				0	0	0	0	0	0	0	0	0	0	0	-	-	-	-	-	-	-	-	-	-
ncR205409	205409	205336	74	45	-	I	53	0	41	0	0		aataacacggcctgccgcaatcgtaagaatgagacaggccgtaaagtttggcgaacaaaagatggaacgttagt		202065	201992	-	Y	Y	1.02038	IPR014021:Helicase, superfamily 1 and 2, ATP-binding	3	0	0	27.7964	5.99233	0	9.07808	0	0	0	10.0882	11.1307	-	on	on	-	on	-	-	-	on	on
ncR1868696	1868696	1868594	103	30	-	I	72	6	40	7	0.179		aactatccttctgagccagcacctctccaccgaaagtcagtgctggctgtttttttccttaataaagcatctgtaactgaaacaatccgcatattgataatat		n/f	n/f	n/a	n/a	n/a				292.513	210.31	352.807	185.122	267.302	58.699	387.371	15.7978	106.369	43.4869	47.9807	-1.39087	1.20612	-1.58011	-1.09432	-4.98327	1.32428	-18.516	-2.74997	-6.72647	-6.09648
ncR3915561	3915561	3915525	37	-	-	A	26	2	40	7	0.165		cgatagaaccagcagtacggtgccgaacggagtcggg		n/f	n/f	n/a	n/a	n/a				0	0	0	0	0	18.1562	0	0	0	0	0	-	-	-	-	on	-	-	-	-	-
ncR1462015	1462015	1461976	40	21	-	A	27	0	38	0	0		aatgaccaaaactgggcgtgtctttcctgtaggcaaaatc		n/f	n/f	n/a	n/a	n/a				14.485	0	0	0	0	0	0	0	0	0	0	off	off	off	off	off	off	off	off	off	off
ncR397399	397399	397332	68	-	-	A	44	0	37	0	0		atattcctgctttgttggcgatatcaacaccgactgtcgggctatcgagaatcaacagtcgtggccca		n/f	n/f	n/a	n/a	n/a				17.0412	13.2732	0	0	0	9.87908	7.52247	0	0	0	0	-1.28388	off	off	off	-1.72498	-2.26537	off	off	off	off
ncR1475353	1475353	1475281	73	-	-	A	48	4	37	7	0.179		cctcagattatcggattatggacggtaaccagcttggagccgtccggaaaggtggcttcgacctggatatcgg		n/f	n/f	n/a	n/a	n/a				7.937	0	37.5696	42.5209	65.5916	36.8097	21.0217	0	33.3517	20.4527	0	off	4.73347	5.3573	8.26403	4.63774	2.64857	off	4.20206	2.57688	off
ncR4645569	4645569	4645513	57	15	-	A	36	0	36	0	0		acattggcctgaatatcgccactggcggtaagctgaatattgccgtcgccagtcaac		3832039	3831983	-	Y	Y				10.1649	0	0	7.77952	0	58.9279	0	0	0	0	14.4503	off	off	-1.30663	off	5.79717	off	off	off	off	1.42159
ncR1239030	1239030	1239083	54	-	+	I	33	1	35	2	0.065		gcaaggaaaattagtcacgactgaaagcattggctgggcgacaaaaaaagttcc		1020336	1020389	+	Y	Y				0	0	25.3942	8.21171	0	0	0	0	0	0	0	-	on	on	-	-	-	-	-	-	-
ncR1645154	1645154	1645113	42	-	-	I	26	1	35	3	0.083		ttccttttagtgatgaaccctgcgcacaggaataaccagccc		n/f	n/f	n/a	n/a	n/a				0	0	0	0	57.0022	0	0	0	0	0	19.6111	-	-	-	on	-	-	-	-	-	on
ncR3553461	3553461	3553517	57	33	+	I	35	1	35	2	0.061		agatatggagtgggctgtagtccggaagcctgaatgacacacggggactacagccca		n/f	n/f	n/a	n/a	n/a				0	15.8348	0	7.77952	0	0	17.9483	0	0	26.1938	0	on	-	on	-	-	on	-	-	on	-
ncR4853400	4853400	4853464	65	15	+	I	40	3	35	6	0.161		aaggtgttaaattgatcacgttttagaccattttttcgtcgtgaaactaaaaaaaccaggcgcga		3990980	3991044	+	Y	N				133.708	138.859	369.193	341.102	331.49	341.056	102.306	0	74.9132	149.305	0	1.03852	2.76119	2.5511	2.47921	2.55076	-1.30695	off	-1.78484	1.11665	off
ncR1143400	1143400	1143442	43	18	+	A	25	2	33	6	0.172		gcaaacacatcaatgatgaacgccacatagacgaagccctgcc		n/f	n/f	n/a	n/a	n/a				0	0	0	0	27.8383	15.6227	11.896	0	0	0	0	-	-	-	on	on	on	-	-	-	-
ncR2693045	2693045	2692997	49	6	-	I	29	2	33	5	0.148		acatttcgtcgcagggcttactgtgaaacgatccggtaagccgttggtg		1995563	1995515	-	N	Y				0	0	13.9927	9.04964	0	27.4195	0	0	0	0	0	-	on	on	-	on	-	-	-	-	-
ncR3735643	3735643	3735711	69	45	+	I	40	2	33	4	0.107		gatttgcatgatttgtaggccggataaggcgttcacgccgcatccggcatgaacaacgcgcacttagtc		2945945	2946013	+	Y	Y				0	0	9.93688	0	0	0	14.8269	0	0	0	0	-	on	-	-	-	on	-	-	-	-
ncR3991822	3991822	3991779	44	9	-	A	26	0	33	0	0		atatcaaaaatggattgagttaactgcagggacgcactggtcgc		3178413	3178370	-	N	Y				13.1682	20.5132	0	10.078	0	15.2677	11.6256	0	0	0	0	1.55778	off	-1.30663	off	1.15943	-1.13269	off	off	off	off
ncR4714439	4714439	4714373	67	6	-	A	39	2	33	4	0.11		agagcgacgccagcacgccggaaccaatgttttgtagaccgccgaccagcgcgccagccgtgcccgc		3854981	3854915	-	Y	N				8.64778	0	20.467	19.8552	0	10.0265	0	0	0	0	0	off	2.36673	2.29599	off	1.15943	off	off	off	off	off
ncR501481	501481	501550	70	21	+	I	39	0	32	0	0		gcggcgatatttcaaggtgtatctttgtcactcataattcaatgacactgaaatatcgtcagtcgacgaa		n/f	n/f	n/a	n/a	n/a	1.95522	GO:0034660~ncRNA metabolic process	9	0	0	0	0	0	0	0	46.4908	17.3906	0	0	-	-	-	-	-	-	on	on	-	-
ncR963596	963596	963547	50	9	-	I	28	1	32	2	0.077		atgctctaaccctcattgatcctatgttacccttgtttgcccgtccgcca		837502	837453	-	Y	Y				11.588	18.0516	27.4258	0	191.528	0	0	0	0	0	16.4734	1.55778	2.36673	off	16.5281	off	off	off	off	off	1.42159
ncR1960332	1960332	1960366	35	-	+	A	20	1	32	3	0.107		tgacaatcaccatcgtcagcggtagggcgacaatg		n/f	n/f	n/a	n/a	n/a				0	0	0	0	0	0	0	0	0	0	0	-	-	-	-	-	-	-	-	-	-
ncR2885483	2885483	2885440	44	-	-	A	25	1	32	3	0.086		tttcatttttccgctcctgaacaagttctttatagcgtcgtttg		n/f	n/f	n/a	n/a	n/a				105.346	41.0264	31.1657	60.4681	27.2056	76.3384	139.508	36.9813	27.6668	33.9329	0	-2.56775	-3.38018	-1.74217	-3.8722	-1.37998	1.32428	-2.84862	-3.80766	-3.10453	off
ncR4463425	4463425	4463363	63	12	-	A	36	1	32	2	0.06		gttgttgcgataatggccggaaggatgaatgaactggcaaccaataacgtcggccattgcgcc		n/f	n/f	n/a	n/a	n/a				18.3937	0	0	14.0772	0	0	8.11949	0	0	0	0	off	off	-1.30663	off	off	-2.26537	off	off	off	off
ncR1152534	1152534	1152623	90	51	+	I	50	4	31	5	0.172		gaataaacgcccctgttaatgaatatctggcatgttgtactaaaaatcgatgttttgctttgacaatcccctggtgttttgcgaaaacattc		932234	932325	+	N	N	0.840235	ecq00052:Galactose metabolism	3	25.7512	0	15.2365	4.92703	0	0	11.3673	0	0	8.29472	0	off	-1.69009	-5.22651	off	off	-2.26537	off	off	-3.10453	off
ncR2602372	2602372	2602311	62	12	-	A	34	2	31	4	0.126		ttaagtttgggctcgtaaggtaaacgtgacagattgaccgaagccaaacggtgggcaataag		1925334	1925273	-	Y	Y				18.6904	14.5578	11.0588	28.6085	19.3072	10.8351	0	52.4896	19.6345	84.285	13.285	-1.28388	-1.69009	1.53066	1.033	-1.72498	off	2.80838	1.05051	4.50954	-1.40688
ncR865067	865067	864965	103	51	-	A	54	1	30	1	0.04		ttgccggaagacgcgctttgaaacgcccatctgtagaaaccaaattcagcacggatcccatcccctgagaagagctgtagattaccatagtgccgttaggtgc		778988	778886	-	N	N				0	0	6.65674	0	0	0	14.8989	0	0	0	0	-	on	-	-	-	on	-	-	-	-
ncR2062548	2062548	2062585	38	-	+	A	20	0	30	0	0		cctgactttcgagcaactgataggcatggctgacagtc		1510162	1510125	-	Y	N				0	0	0	0	0	0	0	0	0	0	0	-	-	-	-	-	-	-	-	-	-
ncR4770438	4770438	4770477	40	12	+	A	21	1	30	3	0.102		atcgacattgagaacatgaaaatctgttctttgccgaaat		n/f	n/f	n/a	n/a	n/a				0	0	17.1411	11.0858	29.9262	0	0	0	0	37.3262	0	-	on	on	on	-	-	-	-	on	-
ncR11537	11537	11609	73	48	+	A	37	2	29	3	0.116		tatttctgaaggaatattcaggctctgactggcgctacgggcggctttgaaataaaccgatgcaccgcttaac		11520	11592	+	Y	N				0	0	0	6.07442	0	18.4049	0	0	0	0	0	-	-	on	-	on	-	-	-	-	-
ncR3040352	3040352	3040276	77	18	-	A	40	3	29	5	0.161		aatcgccagtaacggcgtaaaagccggagtgagttcatccagataattttgttgcggcatgtgatcttccttaatgc		2234092	2234016	-	N	N				15.0494	0	0	0	0	0	0	0	0	0	0	off	off	off	off	off	off	off	off	off	off
ncR4249267	4249267	4249330	64	9	+	A	33	2	29	4	0.13		tctgctcacggacacccatgctgtagttaccacgaccgtcgaaagacttagcggacaggccacg		3447033	3447096	+	Y	N				9.05314	0	0	6.92863	0	10.4965	15.9852	0	0	0	0	off	off	-1.30663	off	1.15943	1.76571	off	off	off	off
ncR725615	725615	725675	61	-	+	A	30	2	28	4	0.143		attcaggcgtaccatcgtaccgaagtatgcgtccggatcaaaaccaaagcaggcaccgtgt		644479	644539	+	Y	N				0	14.7964	0	0	0	11.0127	0	0	0	0	0	on	-	-	-	on	-	-	-	-	-
ncR1592436	1592436	1592389	48	9	-	A	24	1	28	3	0.09		atataattgatagaagggattgttttaagcaccgctgaggcatcccga		1148255	1148208	-	N	N				0	0	0	0	0	0	0	0	0	0	0	-	-	-	-	-	-	-	-	-	-
ncR3583545	3583545	3583506	40	-	-	I	20	1	28	3	0.107		atccccgtaggccggacaagacgcgcagcgtcgcctccgg		2794068	2794029	-	Y	N				0	0	0	0	0	0	0	0	0	0	0	-	-	-	-	-	-	-	-	-	-
ncR1066434	1066434	1066369	66	21	-	A	32	1	27	2	0.067		ttcaatacacatactgtgcctacaggaatgaccaaaactgggcgtgtctttcctgtaggcaaaatc		n/f	n/f	n/a	n/a	n/a				0	0	0	0	0	0	0	0	0	22.622	37.4395	-	-	-	-	-	-	-	-	on	on
ncR4163613	4163613	4163737	125	45	+	I	59	5	27	5	0.182		aactgcataatctgatagaccgcgccttgaaaagaggccaaagcctgccatttttagctcaattcggcgatgacttggatcaatcgtcccggcctgcttttatcaactgcataaccaatcaaaat		3354043	3354167	+	Y	Y	1.29036	antibiotic resistance	6	23.176	7.22065	43.8812	17.7373	19.1528	21.4969	20.4611	13.0174	0	0	6.58935	-3.20969	1.89339	-1.30663	-1.21006	-1.07811	-1.13269	-1.78039	off	off	-3.5172
ncR15950	15950	15993	44	18	+	I	20	0	26	0	0		aatcctcaccttaagctatgattatcagggcttagggtcacccg		n/f	n/f	n/a	n/a	n/a				0	0	0	0	0	0	11.6256	0	0	0	0	-	-	-	-	-	on	-	-	-	-
ncR2452385	2452385	2452341	45	18	-	A	21	0	26	0	0		gaatacattgaccgttggtaattaaaaatgccggagcaccgcattttga		1777475	1777427	-	N	N				0	0	0	0	0	0	0	0	0	0	0	-	-	-	-	-	-	-	-	-	-
ncR2841773	2841773	2841851	79	18	+	A	37	0	26	0	0		attcagcatagcaacgcgtgacggtaaaatatctaatgccacaacctcatgattttgagcgattagaagcccgtttgac		2099497	2099575	+	Y	N				14.6684	0	8.67904	0	60.61	17.007	25.9001	0	15.4094	9.44968	20.8524	off	-1.69009	off	4.13202	1.15943	1.76571	off	1.05051	-1.55226	1.42159
ncR3320428	3320428	3320502	75	51	+	A	34	1	26	2	0.063		attcgcctgaataccattgcgcgccagcgctgcgtcaatcagcggtcggctgcctgacgcataatcctgcaacac		2526203	2526277	+	Y	N				30.9014	0	9.14193	0	15.9606	8.95703	6.82037	0	0	0	0	off	-3.38018	off	-1.9361	-3.44996	-4.53075	off	off	off	off
ncR2903620	2903620	2903481	140	33	-	A	61	3	25	3	0.106		acctgccgtgggtagcgtcgagagaatggtgatcgggtgaataaagctctcgtacagaatgccgagcacgatatacatcgccaccaccgccgcgacaatcagccagacagtgctgcccagcgccgactggaaggcgaggg		2157967	2157829	-	N	N				4.13858	0	0	0	0	0	0	0	0	0	0	off	off	off	off	off	off	off	off	off	off
ncR543583	543583	543649	67	51	+	A	29	0	24	0	0		gtgagcacggtggattcaagattgatcgaaatatgctgctgtggatgctgacgcagccagtcgccca		477515	477581	+	Y	Y				0	0	20.467	26.4736	0	0	22.9042	0	18.1692	0	0	-	on	on	-	-	on	-	on	-	-
ncR3042903	3042903	3042740	164	57	-	I	69	3	24	2	0.093		agccaaatgccggatgcaacgctggcgcgttttatccggcctgcaatgagctcaacatactgatttgtatggttttgtaggccggataaggcgttcaagccgcatccggcgacaggaaccaaatgccggatgcgtctctggttttacaacgttaccgggtgttc		2236643	2236480	-	Y	Y				176.647	0	54.3499	89.2273	21.8972	4.0962	96.6912	9.92182	0	9.10396	10.0447	off	-3.25018	-1.97974	-8.06709	-43.1245	-1.82692	-17.8039	off	-19.4033	-17.586
ncR1585703	1585703	1585790	88	48	+	A	36	2	23	3	0.119		cttcctgcggttcaaccaccggttctgcgtgttctgcaacttcctgggctacggcaacatcagactcggtaatcacctgcggctgttc		1141511	1141598	+	N	N				26.3364	0	0	10.078	0	0	5.81282	0	0	0	0	off	off	-2.61326	off	off	-4.53075	off	off	off	off
ncR1999946	1999946	1999996	51	15	+	I	21	0	23	0	0		aagaacagtagcgtagattgaaactgtcctaagtcgcttatttcttttcag		1567294	1567244	-	N	N				34.0824	17.6977	215.104	43.4738	117.358	0	250.749	0	95.4776	0	0	-1.92581	6.31129	1.27555	3.44335	off	7.35713	off	2.80137	off	off
ncR5077759	5077759	5077710	50	6	-	A	20	1	23	2	0.107		cactttttttcgccccccaaatgtagaccagacggggggcgaaagggaag		4200188	4200139	-	Y	Y				0	0	13.7129	0	0	0	10.2306	0	0	0	0	-	on	-	-	-	on	-	-	-	-
ncR492696	492696	492646	51	-	-	A	20	0	22	0	0		cttatagaagatgatcatgaacagaatagaaaccagcagaccggcaaggca		429065	429015	-	N	N				0	0	0	0	0	0	10.03	0	0	0	0	-	-	-	-	-	on	-	-	-	-
ncR1640190	1640190	1640135	56	-	-	I	22	2	22	4	0.195		aacacataagcaaaggactgacaggtgccgctaacacccaccagccgcccatttac		n/f	n/f	n/a	n/a	n/a				10.3464	0	36.7309	7.91844	0	0	0	0	0	0	14.7084	off	3.5501	-1.30663	off	off	off	off	off	off	1.42159
ncR1752346	1752346	1752409	64	-	+	A	25	0	22	0	0		gagtctctgtatctgattgccggcagtttattgtcggagtggactgcccgacgcctcgaggatc		n/f	n/f	n/a	n/a	n/a				18.1063	0	10.7132	20.7859	18.7039	0	7.99262	0	0	0	0	off	-1.69009	1.14799	1.033	off	-2.26537	off	off	off	off
ncR3074598	3074598	3074545	54	36	-	A	21	0	22	0	0		cagaagatgaccggcaactttcccatgctcactgtgaattaattgccgatcgcc		2268401	2268348	-	N	N				0	0	0	0	0	0	0	0	0	0	0	-	-	-	-	-	-	-	-	-	-
ncR3320341	3320341	3320425	85	18	+	A	33	0	22	0	0		tagcgccagtgcgggaagaatactgatgccgatgcctgcggctaccatcgggaacagcgtcgccggatgtccaatctcctgcaca		2526116	2526200	+	Y	N				109.064	0	32.2656	57.3854	0	7.90327	30.0899	19.1433	0	0	0	off	-3.38018	-1.90055	off	-13.7998	-3.6246	-5.69724	off	off	off
ncR3330508	3330508	3330452	57	-	-	A	22	0	22	0	0		cagttctttgatttcgtccatgttggagataacaaccggagtcagggtagacttggc		2536283	2536227	-	Y	Y				0	0	0	0	0	0	0	0	21.3568	0	0	-	-	-	-	-	-	-	on	-	-
ncR4096595	4096595	4096536	60	-	-	A	23	2	22	4	0.187		aaggtttccgctttccgcatcgtcaatacggatacccacacctgttgctgctgtgccagc		3287836	3287780	-	Y	Y				0	0	11.4274	36.9527	0	11.1963	8.52546	0	81.1559	12.4421	41.1834	-	on	on	-	on	on	-	on	on	on
ncR4137844	4137844	4137577	268	195	-	A	102	7	22	3	0.148		aaaacccctcgttttacacagcaaatgtgtgtaactttaggataatcttagcgtggcagcgagattttacgttctttagttgggcgataaagcaccagcgttttaccgatgacctgtacattacaggcgccggtttcgcgcacgatagcttccacgatcaaggttttagtttcgcgatcttcggtggcgattttcaccttgatgagttcatggtgctctaacgcttgttcaatctcggccagcaccccttcggtcaaaccattactgc		3328130	3327863	-	Y	Y				551.296	249.22	557.726	820.681	303.728	283.249	1112.76	54.644	77.2193	264.626	55.321	-2.21208	1.01166	1.48864	-1.81509	-1.94633	2.01845	-10.0889	-7.13936	-2.0833	-9.9654
ncR4414172	4414172	4414120	53	-	-	A	21	0	22	0	0		aaataccgctgcttctgaaggacataactcttcggcaccaccagcaaccatca		n/f	n/f	n/a	n/a	n/a				0	0	0	0	0	0	0	0	0	0	0	-	-	-	-	-	-	-	-	-	-
ncR752395	752395	752566	172	66	+	A	64	2	21	1	0.067		aatttattaccgcggacgatcaacagcaggtcgtcatgcagaagtccggtgagtgtgagaagttgttcattgatcgccgcgttcggtccgttttctggtaacaacagcaatagcgtttgtcgactggcaaacagactcatggcctggcataacgaaaagatcgcattccagt		671256	671427	+	Y	N				6.73722	0	3.9863	2.5781	0	0	2.974	0	0	0	0	off	-1.69009	-2.61326	off	off	-2.26537	off	off	off	off
ncR1215540	1215540	1215613	74	21	+	A	28	2	21	3	0.154		gatagcctatacgtaacgcttcaggcgaggattctgcagcaaccacaatcgtagagacgctaagcaatcccacc		996845	996915	+	Y	N				7.82975	0	9.26546	5.99233	0	9.07808	13.8251	0	0	0	0	off	1.18337	-1.30663	off	1.15943	1.76571	off	off	off	off
ncR2254917	2254917	2254992	76	-	+	A	28	2	21	3	0.154		gacgcgcctgctgggcattaacacgatcaatattcagctcacccggtttgttaaatgcctggcggatcgcgttttt		1331552	1331477	-	Y	N				22.8711	0	0	5.83464	31.5012	0	13.4613	0	0	9.82269	10.8377	off	off	-3.91988	1.37734	off	-1.69903	off	off	-2.32839	-2.11032
ncR2902855	2902855	2902752	104	-	-	A	39	3	21	4	0.165		cgccgtttgcagacgggcgatgactttttgcacccgatcatcacgttcatccaacggtttgaggttgatctgcaaacgcgcactgttcagcgacgggttagtgc		2157203	2157100	-	Y	N				27.8558	17.3573	46.1491	25.5826	46.0403	12.9188	19.6741	0	0	0	7.91989	-1.60485	1.65671	-1.08886	1.65281	-2.15622	-1.41586	off	off	off	-3.5172
ncR283226	283226	283296	71	27	+	A	25	0	20	0	0		atattggcgtcggtcatgcggaacgggtaaatgctcacttgcacgctcggctgaccaaataccagtgcgcc		245258	245322	+	Y	Y				138.73	101.699	57.9418	49.9642	67.4393	66.2316	165.706	0	17.1456	0	23.2019	-1.36412	-2.3943	-2.77658	-2.05711	-2.09462	1.19445	off	-8.09127	off	-5.97924
ncR1049002	1049002	1048926	77	48	-	I	26	1	19	2	0.083		aggattaaatcttttgcttgcactacactgtcaatcagacaaatgactatatggggcaacccgctgttgccctaaat		916267	916191	-	N	Y	1.83849	GO:0050890~cognition	3	22.5741	11.7218	106.854	92.1418	31.0921	34.8975	46.5025	0	31.6192	9.69512	32.091	-1.92581	4.73347	4.08175	1.37734	1.54591	2.06	off	1.40069	-2.32839	1.42159
ncR1216838	1216838	1216739	100	12	-	A	33	1	19	1	0.065		tgcattttttgttacggtagtatcacaatcttttaattcaattggcacatcagtttgcacgccagaaacctgaccattggtttgcaacttcgtggcacta		998143	998044	-	N	Y				23.176	27.0774	34.2822	31.0403	11.9705	6.71778	0	0	0	44.7915	16.4734	1.16834	1.47921	1.33933	-1.9361	-3.44996	off	off	off	1.93266	-1.40688
ncR4829752	4829752	4829675	78	-	-	A	26	1	19	2	0.083		aatggtcaggctgccgccctcttccacgttacgcgccgcaccgaagaagcgtttcggacgatgcagggcgttggcatc		3967361	3967284	-	Y	N				0	23.1431	0	0	0	0	0	0	0	0	0	on	-	-	-	-	-	-	-	-	-
ncR155024	155024	155101	78	18	+	A	23	0	17	0	0		atcaagttcatctgcggcaccacaactaaggcataataactcgacagaatacacaatgcctggaacagttgtttttaa		n/f	n/f	n/a	n/a	n/a				163.421	57.8577	35.1613	34.1102	61.387	17.2251	52.4644	0	0	19.1417	10.5598	-2.82453	-4.64775	-4.79097	-2.66214	-9.48739	-3.11489	off	off	-8.53745	-15.4757
ncR1483108	1483108	1483184	77	63	+	A	23	1	17	2	0.093		tctgcgtcttaagatattttctgactttccgcatgcgcttcttatgactgtgcgcacggcataagaccatttgaaat		n/f	n/f	n/a	n/a	n/a				127.92	187.549	222.612	46.0709	31.0921	78.5195	33.2161	42.2644	0	48.4756	32.091	1.46615	1.74025	-2.77658	-4.11422	-1.62915	-3.85114	-3.02666	off	-2.63885	-3.98616
ncR4156147	4156147	4156070	78	-	-	I	23	1	17	2	0.093		taatttcacctaagaacctgcccactcaaacagtggaacaggctcggagcattaaccgtacaaatggcccgttgtgcc		3346578	3346501	-	Y	Y	1.74588	GO:0032196~transposition	4	7.42822	11.5715	17.5806	5.68503	15.3468	8.61253	0	0	46.8207	9.57083	0	1.55778	2.36673	-1.30663	2.06601	1.15943	off	off	6.30309	1.28844	off
ncR4788281	4788281	4788185	97	78	-	I	30	0	17	0	0		agttaatgatcctttccaggttgttgatcttaaaagccggatccttgttatccacagggcagtgcgatcctaataagagataacaatagaacagatc		3925856	3925760	-	Y	Y	0.98789	topological domain:Periplasmic	21	173.223	37.2198	28.274	22.8573	24.6814	83.1065	121.29	100.65	112.949	69.2651	25.4743	-4.65405	-6.12658	-7.57844	-7.01837	-2.08435	-1.42817	-1.72104	-1.53364	-2.50087	-6.79992
ncR484751	484751	484658	94	51	-	A	27	2	16	3	0.159		agcagtttgaaactgtaacgccgccggggttgtccgctggagagatcaatcgccgcacgccatgcggtgacgcctggctgcggctgactgcgct		422768	422675	-	Y	N				0	0	0	0	0	0	0	0	0	0	0	-	-	-	-	-	-	-	-	-	-
ncR1854285	1854285	1854195	91	48	-	I	25	1	16	1	0.086		cgggtgaagtggagtgcgtgcgccggacacgggtgaacatccggcactgacagtttactgaaaggatatttctctgaaaagtcagagcata		n/f	n/f	n/a	n/a	n/a	2.09365	GO:0015031~protein transport	8	152.809	29.7554	45.2073	9.74577	92.0805	29.5287	33.7271	232.454	26.7547	8.20356	108.616	-5.13551	-3.38018	-15.6795	-1.65952	-5.17494	-4.53075	1.52121	-5.71149	-18.6272	-1.40688
ncR1942672	1942672	1942756	85	-	+	A	24	1	16	1	0.09		aataacaacgacgaggcaagaagggcgctggtagagcgtcgtagggataagttcatttgtctgtccggcagtgcgtttcgttatg		1621387	1621303	-	N	Y				13.633	0	8.0664	0	14.0829	0	6.01797	0	0	0	0	off	-1.69009	off	1.033	off	-2.26537	off	off	off	off
ncR2614043	2614043	2613958	86	57	-	A	25	0	16	0	0		atggcagatttatccagtgaatgacggacatgatcgagcgttgccattgcggactcaaatattttccctgtgtatgattcaacgct		1937004	1936919	-	Y	N				6.73722	0	15.9452	41.2495	0	15.6227	11.896	0	0	0	28.7326	off	2.36673	6.12263	off	2.31887	1.76571	off	off	off	4.26476
ncR4741832	4741832	4741758	75	30	-	A	21	0	16	0	0		accagacctgacgggaaccacaggaagaacacggtgaagatgaccggcataaaggtcatgatcttctgctgcatc		3886616	3886542	-	Y	N				15.4507	0	0	5.91243	0	0	27.2815	0	0	0	0	off	off	-2.61326	off	off	1.76571	off	off	off	off
ncR5283975	5283975	5283878	98	84	-	I	28	0	16	0	0		atttgtactttgaacctttcgattctgaaaaaattgcgcacgatacgtctcaattgtacacattcagcctgcgatagcaccaacaacctgtaatactt		4400265	4400168	-	N	N	2.14142	GO:0009386~translational attenuation	4	0	0	0	0	0	0	0	0	0	0	0	-	-	-	-	-	-	-	-	-	-
ncR1314229	1314229	1314329	101	48	+	A	26	2	15	2	0.165		ggggagtgaatgcggaaatatggacctgaacttctttacgaccgtcggaggggataatgaatcctttgccgcttttgcgatcaaaggttttgacaattcct		1051058	1051158	+	N	N				0	0	0	0	0	0	0	0	0	0	0	-	-	-	-	-	-	-	-	-	-
ncR1893573	1893573	1893387	187	87	-	A	48	4	15	3	0.179		tttctgacgtaaacgcgtacagcgcaggctgattaccgcagtacctgttcgatcttcgctttctcggatgcctcacattcaccatctgcacaggccaccaggtatgcggcgttaatcaccacctgtgccagatcgcgtttttcaaactttttaatttccgttgccgctctgcgggttttctttttga		n/f	n/f	n/a	n/a	n/a				61.968	0	43.9986	2.3713	12.8026	0	13.6772	0	0	0	0	off	-1.40841	-26.1326	-4.84025	off	-4.53075	off	off	off	off
ncR3609575	3609575	3609648	74	-	+	I	20	0	15	0	0		tccgaccgctcggttcgtagccgagtactctatccagctgagctacggatgcatcgggaaacttactttactgc		2818223	2818296	+	N	N	1.71719	eum00660:C5-Branched dibasic acid metabolism	3	0	36.5911	18.5309	11.9847	0	0	6.91254	0	0	0	11.1307	on	on	on	-	-	on	-	-	-	on
ncR3724967	3724967	3724863	105	42	-	A	28	0	15	0	0		agcgaaggctgagatcaggcacagtgccatagcgattaatgcgtaggcggccaggactttgtgtggtgcgaagcgactgatgagccaggtaccggtgaaacgacc		2935269	2935165	-	Y	N				16.5543	8.59601	0	0	0	0	0	0	0	0	0	-1.92581	off	off	off	off	off	off	off	off	off
ncR866957	866957	866879	79	42	-	I	20	0	14	0	0		taatcacccgatactgcgctggatactacaaactacttccaccgaacccaccgtaattagtggtgggtcgtgcaggatt		781076	780999	-	N	N				0	11.4251	0	0	0	8.50351	0	0	0	0	0	on	-	-	-	on	-	-	-	-	-
ncR4245110	4245110	4245227	118	48	+	A	30	1	14	1	0.072		taagcagtgaggtcccaccgaagtagaacggtactttcattgcatcacgcatgaactccgggatcaggcagataaaggtaatatacagcgcaccaaccagggtcaggcgggtcattac		3442876	3442993	+	N	Y				4.91018	0	0	0	0	0	0	0	0	0	0	off	off	off	off	off	off	off	off	off	off
ncR336953	336953	337048	96	27	+	A	22	2	13	3	0.195		aatttgtcgttatagaccagatagtgattccccggctgacgtaactcaggctgatgaaccacgtcttccggacgtagataccaggcatcgccttcc		304544	304639	+	Y	N				6.03543	9.40188	7.14213	0	0	0	5.32841	0	0	0	0	1.55778	1.18337	off	off	off	-1.13269	off	off	off	off
ncR411208	411208	411110	99	6	-	I	22	2	13	2	0.195		tccgacctacggttcaggcctgtaggcatgataagacgcatcagcgtcgcatcaggcatctgcgcatggtgtcggatgcggcgcgagcgccttatccga		n/f	n/f	n/a	n/a	n/a				5.85254	0	6.9257	0	0	0	0	0	0	0	0	off	1.18337	off	off	off	off	off	off	off	off
ncR3997954	3997954	3998057	104	81	+	I	23	2	13	2	0.187		tgagcgggtccatgcccgacagaatcgttactctctcccatccggactctaaccgtcggccccggaattacaccggatctgctgtcctttgagttcgcacccaa		3184545	3184648	+	Y	N	2.6377	GO:0015980~energy derivation by oxidation of organic compounds	14	0	0	0	0	23.0201	0	0	0	0	7.17812	0	-	-	-	on	-	-	-	-	on	-
ncR745748	745748	745854	107	54	+	A	23	1	12	1	0.093		cagggcgtaagtctgtttggcgactgtggtacaagccataccaggaccagaaagcgaaccatcctgggcgacaataatcggatcgatacgaactttggtgttgtttg		664609	664715	+	Y	N				0	0	0	0	0	0	0	0	0	0	0	-	-	-	-	-	-	-	-	-	-
ncR1736783	1736783	1736684	100	57	-	A	22	1	12	1	0.098		cggaccaccgtggcccccaccaggctctgcaggtcctccgccattccggtgaccagaccgaacagattggacaccgtcagtgacgggcgggcactgctgc		n/f	n/f	n/a	n/a	n/a				5.79401	0	6.85644	4.43432	0	0	0	0	0	0	32.9467	off	1.18337	-1.30663	off	off	off	off	off	off	5.68634
ncR3609372	3609372	3609572	201	-	+	I	38	1	11	1	0.057		atccatcttaaccatcatcactgatgattacggagaatatggtgcatccgggaggattcgaacctccgaccgctcggttcgtagccgagtactctatccagctgagctacggatgcatcgggaaatttattttactgctgatattgataccgctactaaagctgtatcaagtaagagatggtgcatccgggaggattcgaa	tRNA	2818030	2818220	+	N	N			8	17.2956	4.49045	37.5228	19.8552	35.7327	10.0265	10.1797	0	0	0	4.09785	-3.85163	2.16951	1.14799	2.06601	-1.72498	-1.69903	off	off	off	-4.22064
ncR3890479	3890479	3890376	104	51	-	A	20	1	11	1	0.107		tttttcaaagctggtggcaagacctgccgggctgatgccgcgttggcgcagaagatcgtaagaataatcatcggcttctgcttcctggcgctgggagaattgcg		3082560	3082457	-	N	Y				11.1423	0	0	21.3189	11.5101	6.4594	9.83707	31.2919	0	7.17812	0	off	off	1.91332	1.033	-1.72498	-1.13269	2.80838	off	-1.55226	off
ncR769665	769665	769862	198	102	+	A	34	2	10	1	0.126		aaatagccgcagtaagctcaataccatttgccgacagcggcggctggatatatggcccacggctgaacgacgacatcggcagatcaaagaacggtgctaacggacgcagaatcgactccagcgggacaaactcgccaaacggcaccagatggtttttgttatagcgatcggctgattcgtagctgtacggtgcacctt		689723	689920	+	Y	N				14.6313	0	0	11.1978	6.04569	0	2.58347	0	0	0	0	off	off	-1.30663	-2.42013	off	-5.66344	off	off	off	off
ncR1087411	1087411	1087634	224	135	+	A	41	2	10	1	0.105		cgttgatttttccttcggattaccgtggtgcttccggacaaccggactactgtgtattcccggcagactggcataaaaacgcctttaaaatctgcgtcttaagatattttctgactttccgcatgcgcttcttatgactgtgcgcacggcataagaccatttgaaatttggtcgcttgcgtgtgcatgtggagtttgaagctgtgcgggcgtcactttcgtcag		n/f	n/f	n/a	n/a	n/a				49.1456	80.5876	101.01	23.7553	21.3758	68.9772	6.85082	29.0567	5.43455	16.6635	7.35418	1.63977	2.05532	-2.06883	-2.29912	1.40353	-7.17369	-1.69137	-9.04319	-2.9493	-6.68268
ncR3874837	3874837	3874711	127	48	-	I	22	2	10	2	0.195		tgaatttgcaggtttttgtaggccggataaggcgttcacgccgcatccggcatgacaaagcgcacattgatatctgtctgagccccgctctgcggggatttttttgccaaaagcaaggtgattcaga		3070053	3069927	-	Y	Y				0	0	10.7975	3.49159	0	5.28959	4.02778	0	0	0	0	-	on	on	-	on	on	-	-	-	-
ncR4187491	4187491	4187370	122	9	-	A	22	0	10	0	0		agcaggcgagcaattaactgcgccgcgccagggctggtatgaatcacgacaactgcatcgttgtagtcgatatccagcaccagatttttcaatggactggaggtggttggtacacccagttc		3385037	3384916	-	Y	Y				85.4854	22.1946	112.401	25.4428	0	11.0127	71.2785	66.6876	0	12.2381	0	-3.85163	1.31485	-3.3599	off	-7.76241	-1.19932	-1.28188	off	-6.98518	off
ncR5157894	5157894	5158111	218	114	+	A	33	3	9	2	0.195		aggtcaaaatcattggccactgtggcggtgtctgattcatctcttctatcatcaccgactcgatgttgtgccagatggcggtgatgtccgccattgtgatgccaagcaaccccattgcgaaccagcaggcggaaaccacgcccagaccgctgctgatcactgcaagcccgacataatcagaccgacgaaaacggatgttgagcgtgctggccagaaac		4274762	4274979	+	Y	Y				15.9468	4.14028	9.43547	12.2046	5.49104	0	30.504	29.8565	0	0	3.77829	-3.85163	-1.69009	-1.30663	-2.90415	off	1.91285	1.87225	off	off	-4.22064
ncR196880	196880	196746	135	81	-	I	20	1	8	1	0.107		ggtgagttgcttcatgaaacatccagagttgagacagaataaaaagcaaaacgccgccagccgatccgcaaggatctactgagcggcgtttttgtcgttcaagaaatcagaactgcatcagttctgcttctttgt		193535	193401	-	N	N	1.23261	ecc00330:Arginine and proline metabolism	4	0	0	0	0	0	0	0	0	0	0	0	-	-	-	-	-	-	-	-	-	-
