# Supplementary material for: Differentiation of ncRNAs from small mRNAs in Escherichia coli O157:H7 EDL933 (EHEC) by combined RNAseq and RIBOseq – ryhB encodes the regulatory RNA RyhB and a peptide, RyhP
Source: BMC Genomics. 2017 Feb 28;18:216. doi: 10.1186/s12864-017-3586-9 (PMC5331693; doi:10.1186/s12864-017-3586-9)
Supplement: Additional file 8: Table S6. — Data set of the 115 annotated ncRNAs and their properties, including blastp hits and proposed Shine-Dalgarno sequences. (XLSX 44 kb) [file 12864_2017_3586_MOESM8_ESM.xlsx]

## Sheet: known ncRNA
														Rfam		blastp results of ncRNAs with RCV above threshold											Shine Dalgarno prediction			PRODIGAL
Name	Start position in the genome	overlaps to protein-coding genes from [84] (partial in brackets)	Length	Strand	Number of transcriptome reads	Number of footprint reads	RPKM transcriptome	RPKM footprints	RCV	LRCV	P-value (of being similar to tRNA)	Northern Blot	nt	accession	function	frame (relative to first nt of ncRNA)	Query (translated according to frame given)	Subject (aligned to)	Description	Accession	Comment	Max score	Total score	Query coverage	E value	Ident	ΔG°	proposed sequence	distance to proposed start codon	bin #
DicF_1/Z1327	1255006		52	-	2	7	2	16	8	2.07944	1.55361e-11		TTCTGGTGACATTTGGCGGTATCAGTTTTACTCCGTAACTGCTCTGCCGCCC	RF00039	Hfq binding / inhibits ftsZ
STnc70	719959		94	+	47	141	28	182	6.5	1.8718	4.82625e-11		AAGAGCAACAACGCAGCCTGCAGACTGGCGCTGAAGATACCAAAGGGTAGTTCAGATTACACGGTCACCTGGAAAGGGGGCCATTTTACTTTTT	RF02069	bacterial sRNA of unknown function
RyhB	4367464		65	-	92	192	80	359	4.4875	1.5013	1.77362e-09		GAAAGCACGACATTGCTCACATTGCTTCCAGTATTACTTAGCCAGCCGGGTGCTGGCTTTTTTTT	RF00057	Hfq binding sRNA
OmrA-B_2	3766084		82	-	504	844	348	1251	3.59483	1.2795	1.47452e-08		CCCAGAGGTATTGATAGGTGAAGTCAACTTCGGGTTGAGCACATGAATTACACCAGCCTGCGCAGATGCGCAGGTTTTTTTT	RF00079	Hfq binding sRNA	2	PEVLIGEVNFGLST*ITPACADAQVFF	PEVLIGGVNVKLTTLLTPACADAQVFF	hypothetical protein [Klebsiella pneumoniae]	WP_032431128.1	fragment, subject is multispecies	44.7	44.7	1	7e-05	0.78	-3.4	taaagtggt	14	S0
OrzO-P_2	2954314		76	+	5057	8198	3764	13114	3.48406	1.2482	1.96529e-08		CACGATGTTGCACAGGCTGTGGTGTTAGGCCTGAAAATAGTAAATAAAAGAACCTGCCTCACCAGCAGGTTTTTTT	RF02083	antitoxin
STnc100_10	2995675		210	-	496	742	134	430	3.20896	1.16595	4.123e-08		TCTGATAATAGATGTGTTAGAAAATTTCTGCATGGTGAATCCCCCTGTGCGGAGGGGCRAYYRGYGAACGGTAKGATMTMTKKGATRATCGTAAGCGAGAWTACGCRGGTTTGSTGGCACYAGGCYGAAYTCACCGGGAGGCACCCGGCACCATGCAATGGCACATAGCGCCACTCTCCAGCCCCTCTCCGGAGGGGCTTTCTTATGGAC	RF02076	unknown	2	LIIDVLENFCMVNPPVRRGXXXTVXXXX*S*ARXRXFXGTRXNSPGGTRHHAMAHSATLQPLSGGAFLW	NSPGGTRHHAMAHSATLQPLSGGAFL	hypothetical protein [Escherichia coli]	WP_014639591.1	fragment, subject is multispecies	56.2	56.2	0.37	1e-08	1	-5.6	tatgggata	13	S2
STnc550	2412748		391	-	533	779	77	242	3.14286	1.14513	4.95704e-08		TCCATTTCACTCCAGACCCTAACTTCAGCTCCTGCAAAATCGCAAGGTAAACGTTTGCCTTTACACACCTTACGCACAACAAAAGTGTTGCGGTACGCCGGAAAAACGACACGGAGCGTCAGGAAGGGGTCAATGGCCAGTACGCAAATAGTGTAAGCGTGGAATTTTGGCCGATCTTGACGAAAAGGGGAAGTGGTAAAAACACTTATCATTATAAATGACGGGAGATTTTTTCATCACAGTGTGTAAAAATGCGTAATATCACTTTTTGTGTGGTAATAAAAAAGGAGAAAACTTGATGAGCACCGACCTTAAATTTTCACTGGTAACAACGATTATCGTCCTCGGTTTGATCGTGGCCGTGGGTTTGACTGCCGCGCTGCACTGATTT	RF02081	unknown	3	HFTPDPNFSSCKIAR*TFAFTHLTHNKSVAVRRKNDTERQEGVNGQYANSVSVEFWPILTKRGSGKNTYHYK*REIFSSQCVKMRNITFCVVIKKEKT**APTLNFHW*QRLSSSV*SWPWV*LPRCTD	KYDTERQEGVNGRYAILVSVEFWPILTKRGSAKNSYHAKWREIFSQMYAKMRYITFCVGIKRRK	hypothetical protein [Escherichia fergusonii]	WP_024256705.1	fragment of hit, but nearly complete	98.2	98.2	0.49	1e-23	0.75	-3.1	caaatagtg	5	S0
RtT_3	1824178		132	-	22	28	9	26	2.88889	1.06087	1.03104e-07		ATTCTGCCCAAGCGGAGAAGGATGAGAAGCTTCGACTAAGGTTCGACTCGAGCGCCAGCGAGAGAGCGTTGCCGCAGGCAACGACCTGAAGGGCGAAGCGCGCAGCGCTGAGTAATCCTTCCCCCACCACCA	RF00391	unknown, involved in aa starvation	3	SAQAEKDEKLRLRFDSSASERALPQATT*RAKRAALSNPSPTT	SAHAGKDEKLRLRFGSSVSERALPQATTRRAKRAALSNPSPTT	hypothetical protein [Escherichia coli]	WP_032085083.1	fragment of tpr protein	72.8	72.8	1	2e-15	0.88
RprA	2445280		108	+	568	745	297	839	2.82492	1.03848	1.24802e-07		ACGGTTATAAATCAACATATTGATTTATAAGCATGGAAATCCCCTGAGTGAAACAACGAATTGCTGTGTGTAGTCTTTGCCCATCTCCCACGATGGGCTTTTTTTTAA	RF00034	antisense regulation of rpoS
STnc180	2250970		203	-	1225	1534	341	919	2.69501	0.991404	1.85535e-07		GCTTTTAATACACCGCAGCAATAACAGGTTGAGTTATCTCAACACAAAGTAATAACCGTTAAGGGTGTAGCCTATGATCAACACAAATATGAAATATTGGTCCTGGATGGGTGCATTTTCTCTGTCGATGCTCTTCTGGGCCGAACTCCTCTGGATCATTACTCACTGATCCTTGACCCCGCTGCGGCGGGGTTGTCATTTGC	RF02079	unknown	1	ILPKRRRMRSFD*GSTRAPARERCRRQRPEGRSAQR*VILPPPP	MVLDGCIFSVDALLGRTPLDHYSLILDPAAAGLSF	hypothetical protein [Escherichia coli]	WP_032102405.1	fragment, upstream part of hit	72	72	0.52	8e-15	0.97	-3.6	caagcgggg	4	S0
GadY	4474223		114	+	213	248	106	264	2.49057	0.91251	3.55178e-07		CTTACTGAGAGCACAAAGTTTCCCGTGCCAACAGGGAGTGTTATAACGGTTTATTAGTCTGGAGACGGCAGACTATCCTCTTCCCGGTCCCCTATGCCGGGTTTTTTTTATGTC	RF00122	Hfq binding / binds gadX leader
STnc630	5216481		166	+	502	572	171	419	2.45029	0.896207	4.05225e-07		ATTGAACTCTTAAGGTTCACTTAATCTCTGACGCGCATACTCTCCTCCAGGTTAACGGAGGAGAGTGCAATGAAAAACCGTGTTTATGAAAGTTTAACTACCGTGTTCAGCGTGCTGGTGGTCAGCAGCTTTCTTTATATCTGGTTTGCCACGTTCTGATCTTTCT	RF02052	unknown	1	IELLRFT*SLTRILSSRLTEESAMKNRVYESLTTVFSVLVVSSFLYIWFATF*SF	MKNRVYESLTTVFSVLVVSSFLYIWFATF	MULTISPECIES: membrane protein [Enterobacteriaceae]	WP_000797656.1	complete protein	58.5	58.5	0.52	5e-10	1	-6.3	aacggagga	7	S24
STnc100_1	902843	X008	159	+	1046	1049	372	802	2.15591	0.768215	1.10913e-06		TTTTGTTTACTGTTTATTAAAAAATCAACCGCATGGTGAATCCTCCTTGGAGGGGCTAAATGATCGAGTTTTAAGGGCACGTAGCGAGTTCTGTTTGATCATTGCAGAACTTAGCGGGAGGCGCCATGCGTACATCACTAATGTTATTTCCTTCTATCA	RF02076	unknown	2	FVYCLLKNQPHGESSLEGLNDRVLRARSEFCLIIAELSGRRHAYITNVISFY	FVYCLLKNQPHGESSLEGLNDRVLRARSEFCLIIAELSGRRHAYITNVISFY	hypothetical protein [Escherichia coli]	WP_032210431.1	fragment, but nearly complete	108	108	1	6e-29	1
CyaR_RyeE	2912765		86	+	16620	16668	10932	23563	2.15542	0.767983	1.1111e-06		TCGCTGAAAAACATAACCCATAAAATGCTAGCTGTACCAGGAACCACCTCCTTAGCCTGTGTAATCTCCCTTACACGGGCTTATTT	RF00112	Hfq binding /repressor of ompX
sroE	3426663		92	-	64	63	39	83	2.12821	0.755279	1.22455e-06		ATAACGTGATGGGAAGCGCCTCGCTTCCCGTGTATGATTGAACCCGCATGGCTCCCGAAACATTGAGGGAAGCGTTGAGGGTTCATTTTTAT	RF00371	unknown
Z6077/DicF_4	2325956		52	+	118	112	128	262	2.04688	0.716314	1.64494e-06		TTCTGGTGACGTTTGGCGGTATCAGTTTTACTCCGTGACTGCTCTGCCGCCC	RF00039	Hfq binding / inhibits ftsZ
C0299	1763522		79	+	1	1	1	2	2	0.693147	1.9562e-06		GCCGCGTGAGCACAGGATAAGAGAACGAAAAATCAGCAGTCTATGCAGCGACAAATATTGATAGCCTGAATCAGTATTG	RF00119	unknown
RtT_2	1824000		132	-	3	2	1	2	2	0.693147	1.9562e-06		ATTCTGCCCAAGCGGGGAAGGATGAGAAGCTTCGACCAAGGTTCGACTTGAGCGCCAGCGAGAGAGCGTTGCCGCAGGCAACGACCCGAAGGGCGAAGCGCGCAGCGCTGAGTAATCCTTCCCCCACCACCA	RF00391	unknown, involved in aa starvation	3	SAQAGKDEKLRPRFDLSASERALPQATTRRAKRAALSNPSPTT	SAQAGKDEKLRPRFDLSASERALPQATTRRAKRAALSNPSPTT	hypothetical protein [Escherichia coli]	WP_032198627.1	fragment, multispecies	85.9	85.9	1	3e-20	1	-2.9	gaccaaggt	5	S13
QUAD_7	4002118		150	-	859	791	324	641	1.9784	0.682286	2.12058e-06		TTGACGCTGTTGTCTTTTCAACCTAGAGTAAAGGAACAAGGGTAAGGGAGGATTTCTCCCCCCTCTGATGAGTTGTTAGTAAGTCGGGAAACTTAACAGTAACAACACAACCAGTATGATGACGAGCTTCATCATAACCCTTTCCTTCTA	RF00113	antitoxin to ibs
tpke11	14107		78	+	59	51	43	79	1.83721	0.608248	3.64083e-06		AACGGGTAATTATACTGACACGGGCGAAGGGGAATTTCCTCTCCGCCCGTGCATTCATCTAGGGGCAATTTAAAAAAG	RF02031	unknown
STnc100_5	1866224	X022	209	+	5038	4068	1364	2366	1.7346	0.550779	5.47599e-06		ACATGCTGAGCGTTTGTTAAAAAAATCCTGCATGATGAATCCCCCTGAGCGGCGGGGCATAATGACAGATGTTTGGTTGCGTATTGTATAGGCAAGTTGCGGATTCTGTCTGGTCATTGCAGAATTCACCGGGAGGCACCCGGCATCATGCTGTATACAGAGATTAGGCATATATCCAGGCTTCTCATCGCAGGAGCCTTTTTACATGC	RF02076	unknown	2	HAERLLKKSCMMNPPERRGIMTDVWLRIV*ASCGFCLVIAEFTGRHPASCCIQRLGIYPGFSSQEPFYM	IVCACCGFCLVIAEFTGRHPASCCIQRLGIYPGSSSQEPFYM	hypothetical protein [Escherichia coli]	WP_047088241.1	fragment, only Escherichia	81.3	81.3	0.6	3e-18	0.93
MicA	3606250		72	+	1500	1180	1178	1992	1.691	0.525321	6.54047e-06		GAAAGACGCGCATTTGTTATCATCATCCCTGAATTCAGAGATGAAATTTTGGCCACTCATGAGTGGCCTTTT	RF00078	Hfq binding / repressor of ompA
STnc100_3	1353605		206	+	2403	1688	660	996	1.50909	0.411507	1.41311e-05		TCAGACTGAGCATTTGTTAAAAAAATTTCGCATGGTGAATCCCCCTGTGTGGAGGGGCGACTGGTGAAAAATCCTTGCTTGTGATTCATTATCGACACGGGTTCGGTGGTACCAGGCCGAACTCACCGGGAGGCACCCGGCACCATGCAGTATACAGAGATTAGGCATATACCAAGGCCTCTCATAGCAGGGGCCTTTTTACATGT	RF02076	unknown	2	QTEHLLKKFRMVNPPVWRGDW*KILACDSLSTRVRWYQAELTGRHPAPCSIQRLGIYQGLS*QGPFYM	LMIVSENTRVWWHQAELTGRHPAPCSIQRLGIYPGSSSQEPFYM	hypothetical protein [Escherichia coli]	WP_000624529.1	fragment, only Escherichia	67	67	0.64	2e-12	0.75
sroD	2565135		86	-	94	65	62	92	1.48387	0.394654	1.57865e-05		TTACGTGACGAAGCGCGCGGCAAAGTGGACAATAAAGCCTGAGCGTTAAGTCAGTCGTCAGACGCCGGTTAATCCGGCGTTTTTTT	RF00370	unknown
MicC	2113860		122	-	43	29	20	29	1.45	0.371564	1.83487e-05		CGGGTTATATGCCTTTATTGTCACAGATTTTATTTTCTGTTGGGCCATTGCATTGCCACTGATTTTCCAACATATAAAAAGACAAGCCCGAACAGTCGTCCGGGCTTTTTTTTAGAATTGGA	RF00121	Hfq binding / repressor of ompC
frnS	2168565	X031	118	-	175	106	84	109	1.29762	0.260531	3.69885e-05		GCAGGTGAATGCAACGTCAAGCGATGGGCGTTGCGCTCCATATTGTCTTACTTCCTTTTTTGAATTACTGCATAGCACAATTGATTCGTACGACGCCGACTTTGATGAGTCGGCTTTT	RF01796	Hfq binding / regulates 32 genes	2	QVNATSSDGRCAPYCLTSFFELLHSTIDSYDADFDESAF	QVNATSSDGRCAPYCLTSFFELLHSTIDSYDADFDESAF	hypothetical protein HMPREF9530_02500 [Escherichia coli MS 21-1]	EFK20880.1	fragment, multispecies	81.3	81.3	1	2e-18	1	-5	tcagggcaa	8	S6
OmrA-B_1	3765887		88	-	696	380	447	525	1.1745	0.16084	6.72836e-05		CCCAGAGGTATTGATTGGTGAGATTATTCGGTACGCTCTTCGTACCCTGTCTCTTGCACCAACCTGCGCGGATGCGCAGGTTTTTTTT	RF00079	Hfq binding sRNA	2	PEVLIGEIIRYALRTLSLAPTCADAQVFF	PEVLIGEIIRYALRTLSLAPTCADAQVFF	hypothetical protein ECW26_17480 [Escherichia coli W26]	EID67584.1	fragment, only Escherichia	61.6	61.6	1	2e-11	1				S0
ArcZ	4160147		108	+	3234	1708	1694	1923	1.13518	0.126794	8.19849e-05		GTGCGGCCTGAAAAACAGTGCAGTGCCCTTGTAACTCATCATAATAATTTACGGCGCAGCCAAGATTTCCCTGGTGTTGGCGCAGTATTCGCGCACCCCGGTCTAGCC	RF00081	Hfq binding / regulates several genes
STnc130	1161203		135	-	2	1	1	1	1	0	0.000166107		TACATCGAATAATTTGAAAATCAAAGAGATAGGTAGATTTTCACTCGAAAGTAGTATTACGTGTAAGTGAGGAGTAATTATTGTTCGGTATCAAAGGGAGACAAAAAAAGCGCCCGTAGGCGCTTTTTAGATTCA	RF02084	unknown
STnc560	1939628		214	+	132	58	35	33	0.942857	-0.0588405	0.000226875		CATTCATTGAGAAAACTGATGCTACTGTGTCAACGATCCGTTATCAGTGCAGGAAAATGCCTGTTAGCGTAAAAGCAAAACACAAATCTATCCATGCAAGCATTCACCGCCGGTTTACTGGCGGTTTTTTTTCGCCGTCATAAAAATCAGGCCCCTTGTACACAACTGTAACAAGGGGCCGGTTAGGTGAGGGATTATCTCCGTTCATTAGTCA	RF01407	Hfq binding sRNA
sraL	5161197		141	-	627	265	252	228	0.904762	-0.100083	0.000280608		ATCAACACCAACCGGAACCTCCACCACGTGCTCGAATGAGGTGTGTTGACGTCGGGGGAAACCCTCCTGTGTACCAGCGGGATAGAGAGAAAGACAAAGACCGGAAAACAAACTAAAGCGCCCTTGTGGCGCTTTAGTTTT	RF01408	Hfq binding sRNA	1	INTNRNLHHVLE*GVLTSGETLLCTSGIERKTKTGKQTKAPLWRFSF	INTNRNLHHVLDMRGVDVGGNPPVISGIERKTKTGNKLKRP	hypothetical protein [Salmonella enterica]	WP_021293977.1	fragment, downstream end of gene	46.2	46.2	0.87	4e-05	0.59
RydB	2439675		61	-	280	102	260	203	0.780769	-0.247476	0.000576359		GCCCCTTCAAGAGCCAAGCCACTGAGAGTGCCGGAGATAAGCGCCGGATGGGGTAGAAACC	RF00118	unknown
RtT_4	1824474		131	-	30	10	13	9	0.692308	-0.367725	0.00099069		TTTGCACTCATCGGGGAAGGGTGAGAACCTTCGACTAAGGTTCGACTCGAGCGAAAGCGAGAGAACGTTTTCACAGGCAACGGCCCGAAGGGTGAGGAGCGAAGCGACGAATAATCCTTTCCCCACCGCCA	RF00391	unknown, involved in aa starvation	2	LHSSGKGENLRLRFDSSESERTFSQATARRVRSEATNNPFPTA	MHLSGKGENLRLRFDSSESERTLPTATARRVRSEVTNNPSPT	hypothetical protein Sesv_1486 [Salmonella enterica subsp. enterica serovar Virchow str. SVQ1]	ETO89751.1	fragment, upstream part of hit	71.6	71.6	0.97	9e-15	0.83
sroC	767984		163	-	3945	1269	1369	946	0.691015	-0.369593	0.000998745		ACTAATTACAAGAACCAGGGGCGGAAATTCTAGCCCTCTCGATTGTTACGTAGCACGGACAGACTATACGCCTGATGGTCGTTCCCCATCGGGCCTGAAAACCGCAATACGCTGGGTAACAATCTTCGAGGGTAGCAGTTAACGCTGCTACCCTCTTTTTTCT	RF00369	Hfq binding sRNA
CRISPR-DR4_2	1058550		28	+	3	1	6	4	0.666667	-0.405465	0.00116455		GTTCACTGCCGTACAGGCAGATAAAATG	RF01317	CRISPR
STnc100_2	1267542	(X014)	167	+	3718	1129	1259	822	0.652899	-0.426333	0.00127131		GTTTACTGTTTATTAAAAATACTACTGCATGGCGAATCCCCCTGTGCGGAGGGGCAATCAGCAACCAGGTATATGGGATAATCGCGGATTCAGGTGCTGGTACTGAATTCACCGGGAGGCACCCGGCACCATGCTTTGCCACAAAAGTGTTATTTCTGTTTTTCTCA	RF02076	unknown	3	LLFIKNTTAWRIPLCGGAISNQVYGIIADSGAGTEFTGRHPAPCFATKVLFLFFS	RIPLCGGAISNQVYGIIADSGAGTEFTGRHPAPCFATKVLFLFFS	hypothetical protein EC80586_1720 [Escherichia coli 8.0586]	EKK57342.1	fragment, upstream part of hit	94.4	94.4	0.81	2e-23	1
sok_15/sokX	3674872		152	-	93	28	35	22	0.628571	-0.464306	0.00148676		GGGTGCTTGAGGCTGTCTGGCGTTAAGCATTCGCGAGGTTCCAGATGGACAAAAGCCCCAGGCGATATTTCTATCAACCTGAGGCTCGCGTTCGAACGTAGCAATTCGGATGTTAGTCTCTTCTTTGCAGGGAGGCAAGACATGCTAACAAA	RF01794	antitoxin	1	GCLRLSGVKHSRGSRWTKAPGDISINLRLAFERSNSDVSLFFAGRQDMLT	MRLSGVKHSRGSRWTKAPGDISINLRLAFERSNSDVSLFFAGRQDMLT	Small toxic membrane polypeptide [Escherichia coli O55:H7 str. CB9615]	ADD57923.1	fragment, upstream part of hit, extension and hit to hok/gef, multispecies	99.8	99.8	0.96	2e-25	0.98	-4.1	tcaggtata	16	S2
STnc100_4	1641323		191	+	4486	1215	1329	773	0.58164	-0.541903	0.00202245	positive	GTTTGCGGGGAGTTTGTTAAAAGAAACTGGCATGGTGAATCCCCCTGTGCGGAGGGGCAATCAGCGAGTAGGTATATGGGATAATCGCGGATTCAGGTGCTGGTACTGAATTCACCGGGAGGCACCCGGCACCATGCAATGGCACATAGCGCCACTCTCCAGCCCCTCTCCGGAGGGGCTTTCTTATGGAC	RF02076	unknown	1	VCGEFVKRNWHGESPCAEGQSASRYMG*SRIQVLVLNSPGGTRHHAMAHSATLQPLSGGAFLW	VCGEFVKRNWHGESPCAEGQSATGVLSPTLILSVRVQVLILNSPGGTRHHAMAHSATLQPLSGGAFL	conserved hypothetical protein from phage origin [Escherichia coli ED1a]	CAR07920.2	fragment, multispecies	108	108	0.98	3e-27	0.79
GcvB	3732394		206	+	13532	3307	3716	1952	0.525296	-0.643793	0.00295625	negative	ACTTCCTGAGCCGGAACGAAAAGTTTTATCGGAATGCGTGTTCTGGTGAACTTTTGGCTTACGGTTGTGATGTTGTGTTGTTGTGTTTGCAATTGGTCTGCGATTCAGACCATGGTAGCAAAGCTACCTTTTTTCACTTCCTGTACATTTACCCTGTCTGTCCATAGTGATTAATGTAGCACCGCCTAATTGCGGTGCTTTTTTTT	RF00022	Hfq binding / regulates several genes
Spot_42/spf	4914606		119	+	323	77	154	79	0.512987	-0.667505	0.0032167		AGTTAGTCGCGTAGGGTACAGAGGTAAGATGTTCTATCTTTCAGACCTTTTACTTCACGTAATCGGATTTGGCTGAATATTTTAGCCGCCCCAGTCAGTAATGACTGGGGCGTTTTTTA	RF00021	Hfq binding / regulates several genes	2	VSRVGYRGKMFYLSDLLLHVIGFG*IF*PPQSVMTGAFF	VSRVGYRGKMFYLSDLLLHVIGFG	hypothetical protein ECDEC8B_4957 [Escherichia coli DEC8B]	EHW05537.1	fragment, two species	52.4	52.4	0.61	1e-07	1	-4.4	gtagggtac	9	S2
STnc450	5326800		58	-	20	5	20	10	0.5	-0.693147	0.00351848		CGCTATACTAGCCACTGAAAATGCCGGTTCACTTTCTTCGAATCGGCTTTCAATGTGT	RF02051	unknown
CRISPR-DR4_1	1058490		28	+	4	1	8	4	0.5	-0.693147	0.00351848		RTTCACTGCCGTACAGGCAGCTTAGAAA	RF01317	CRISPR
STAXI_4	1482887		131	+	4	1	2	1	0.5	-0.693147	0.00351848		CCAATGTTTCAGCAATCTGAGAGAAACGCCTTCGGGTGATTGCAATATCCTCGTAGCCTGAAAGAGGATGCCTTTATGGTGGTACATCCGTTTAGCCTCTGGGAACGGATATCACTACGGTGATTGAGGTA	RF01728	regulates genes for DNA interacting proteins
RybB	1014999		79	-	1953	439	1398	676	0.483548	-0.726605	0.00394521		ACTGCTTTTCTTTGATGTCCCCATTTTGTGGAGCCCATCAACCCCGCCATTTCGGTTCAAGGTTGATGGGTTTTTTGTT	RF00110	Hfq binding sRNA / accelerates omp RNA degr.
sroB	572997		84	+	704	151	474	219	0.462025	-0.772136	0.00458934		ACACCGTCGCTTAAAGTGACGGCATAATAATAAAAAAATGAAATTCCTCTTTGACGGGCCAATAGCGATATTGGCCATTTTTTT	RF00368	Hfq binding sRNA
P26	5058572		62	+	261	52	238	102	0.428571	-0.847298	0.005825		ACCCTTCCGGTTGCAGCCTGAGAAATCAGGCTGATGGCTGGTGACTTTTTAGTCACCAGCCT	RF00630	unknown
sok_14	2777459	(X040)	175	-	1539	298	497	207	0.416499	-0.875871	0.00635479		GGGTGCTTGAGGCTGTCTGCCTCGGGCATGCCACCGTAAGGCAGACAGAGAAAAGCCCCAGTTAACATTACGCGTCCTGCAAGACGCTTAACATTAATCTGAGGCCCAATCTATGCTTCACAAACGTAGGTTAGCCTCTTACGCGCCGAAAGGCAAGGAGAAGCAGGTTATGAAG	RF01794	unknown	2	GA*GCLPRACHRKADREKPQLTLRVLQDA*H*SEAQSMLHKRRLASYAPKGKEKQVMK	MLHKRRLASYAPKGKEKQVMK	hok/gef family protein [Escherichia coli PA5]	EIN62216.1	fragment, upstream part of hit, multispecies	46.2	46.2	0.36	4e-05	1	-4.7	tgaggccca	4	S16
sroH	5068058		161	-	606	114	213	86	0.403756	-0.906945	0.00697046		GAAAATAAGAACACATGTTCTCATCTTCCAGGATGCAGCAGACTGAAGAAATTCAGACATCCCGCAACCTGCGATTATCGCAAGGTCAAGGCAAAGTCCGGTAATGGCGTTCTGAATACCAGAGATAATTCTCTGGCGAAACCCACCTTAAGGTGGGTTTT	RF00372	unknown
DicF_2	1881271		52	-	5	1	5	2	0.4	-0.916291	0.00716389		TTCTGGTGACGTTTGGCGGTATCAGTTTTACTCCGTGGCTGCTCTGCCGCCC	RF00039	Hfq binding / inhibits ftsZ
rdlD_3	1807675		60	+	58	10	55	20	0.363636	-1.0116	0.00936372		GTCTGGTTTCAAGATTAGCCCTGTTGTCAGGTTTTACCTCTCAACGTGCGGGGGTTTTCT	RF01813	antitoxin
OrzO-P_1	2953705		74	+	7227	1195	5524	1963	0.355358	-1.03463	0.00995954		CGAAATGTTGCACAATCAGCAAGTTAGCGTCACTGTAGTAAATAAAAGAACCTGCCTCACCAGCAGGTTTTTTT	RF02083	antitoxin
sok_10	1888482	(X025b)	175	+	3663	598	1184	415	0.350507	-1.04838	0.0103276		GGGTGCTTGAGGCTATCTGCYTCGGGCATGAACACCAACGGCAGATAGAGAAAAGCCCCAGTTAACATTACGCGTCCKGCAAGACGCTTAACATTAATCTGAGGCTCAATCCATGCTGAACACATGTAGGTTAGCCTCTTACGTGCCGAAAGGCAAGGAGAAGCAGGCTATGAAG	RF01794	unknown	2	GA*GYLXRA*TPTADREKPQLTLRVXQDA*H*SEAQSMLNTCRLASYVPKGKEKQAMK	MLNTCRLASYVPKGKEKQAMK	Regulatory protein mokC [Escherichia coli]	WP_000935257.1	fragment, upstream part of hit, multispecies	48.5	48.5	0.36	7e-06	1	-4.7	tgaggctca	4	S16
ryfA	3444344		305	+	16	3	3	1	0.333333	-1.09861	0.0117525		ATGGCCCTTTTCGCCGTCTCGCAAACGGGCGCTGGCTTTAGGAAAGAATGTTCCATGACCGTAAATACAGGCACCCCACAGTGCTTGCTATCGCGGCAATATCGCCAGTGGTGCTGTCGTGATGCGGTCTTCGCATGGACCGCACAATGAAGATACGGTGCTTCTGTATCGTACTTATTGTTTCTGGTGCGCTGTTAACCGAGGTAAATAATAACCGGAGTCTCTCCGGCGACAATTTACTGGTGATTAACAACCTTCAGAGCAGCAGGTAAGCCCGAATGCCGCCCTTTGGGGCGGCATATTTT	RF00126	unknown
IS061	2172064		180	-	10	1	3	1	0.333333	-1.09861	0.0117525		GCGGCTATCTGCAAAGTTAAAACTGCATAAAAAAATAGAGTCTGTCGACATCCGCCAGACTCTACAGTACACACAGCAGTGCATCCGCGTCTTAAATCCGGCATTGTCTCCTCTGCGCCGGTGACTGTGTTATAACGGTTTTAACCTTTAGTTGCCAATTTTCTTCAGTGACAGATTTCA	RF00115	unknown
sok_7	1480784		158	+	2602	366	932	282	0.302575	-1.19543	0.0148647		GGGTGCCTTTCGGCTGACGGCTGGAAGGATTACCTGAAGGCCGGATGTGGAAAGGCCCCGAGTCAACTTAAACGTTAACCCGAGGCCCTGACCATCTACCTTCAGCAAGTGGAAGGTTAGCGCCTCTCTGTAAAAGGAGCAAGTGCTATGCCGCAAAA	RF01794	unknown
rdlD_4	4509509		66	+	78	11	67	20	0.298507	-1.20896	0.0153395		GTCTAGGTTCAAGATTAGCCCCCGTGGTGTTGTCAGGTGCATACCTGCAACGTGCGGGGGTTTTCT	RF01813	antitoxin
rdlD_2	1807146		60	+	59	8	56	16	0.285714	-1.25276	0.0169448		GTCTGGTTTCAAGATTAGCCCTGTTGTCAGGTTTTACCTCTCAACGTGCGGGGGTTTTCT	RF01813	antitoxin
RyeB	2600241		100	-	2380	314	1346	382	0.283804	-1.25947	0.0172001		AGGCAACTAAGCCTGCATTAATGCCAACTTTTAGCGCACGGCTCTCTCCCAAGAGCCATTTCCCTGGACCGAATACAGGAATCGTGTTCGGTCTCTTTTT	RF00111	unknown
QUAD_1	2898598		149	+	358	47	136	38	0.279412	-1.27507	0.0178034		TTGACACTAAGGGCGGAGTGACATAATTTCAGGAGTGAGGGTTAGGGAAAGGTTTCCCCCTCCCCCTGGTGTTCTTAGTAAGCCTGGAAGCTAATCACTAAGAGTATCACCAGTATGATGACGTGCTTCATCATAACCCTTTTCTTATT	RF00113	antitoxin to ibs
MicF	3117339		94	+	1059	132	637	171	0.268446	-1.31511	0.0194159		CGCTATCATCATTAACTTTATTTATTACCGTCATTCATTTCTGAATGTCTGTTTACCCCTATTTCAACCGGATGCCTCGCATCCGGTTTTTTTT	RF00033	unknown
STnc100_6	1893978		190	+	6373	703	1897	450	0.237217	-1.43878	0.0250065		GTTTGCTGTTTATTAAAAACACTTCTGCATGGTGAATCCCCCTGTGCGGAGGGGCGATCAGCAASMAGGTATATGGGATAATCGCGGATTCAGGTGCTGATACTGAATTCACCGGGAGGCACCCGGCACCATGCAAGAAAAAGAATGTGCATGCAAACATGCCCCTCTCCGGAGGGGCTTTTTTATGGGT	RF02076	unknown
OxyS	5033797		110	-	106	11	55	12	0.218182	-1.52243	0.0293581		GAAACGGAGCGGCACCTCTTTTAACCCTTGAAGTCACTGCCCGTTTCGAGAGTTTCTCAACTCGAATAACTAAAGCCAACGTGAACTTTTGCGGATCTCCAGGATCCGCT	RF00035	global regulator of oxidative stress
arrS	4467416		69	-	266	22	201	36	0.179104	-1.71979	0.041861		GTAATCCGATTTAAATATCGAGTCTCCTTGTTTCGACTTAAGCTGGCAATTGGATTGCCAGCTTTCTTT	EG31188	antisense sRNA regulator of gadE and acid resistance
istR	4712705		130	-	99	8	43	7	0.162791	-1.81529	0.049335		CGTCAAAATTCGTGCCGAAATTGCGCGTTTTGCGCGGAACACGTATACTTTCTGTGTTGACATAATACAGTGTGCTTTGCGGTTACCAGCCGCGGGCGGCTGACGAAACCTCGCTCCGGCGGGGTTTTTT	RF01400	Hfq binding sRNA
SraB	1590770		169	+	511	38	171	27	0.157895	-1.84583	0.0519663		TAGGCATATTTTTTTCCATCAGATATAGCGTATTGATGATAGCCATTTTAAACTATGCGCTTCGTTTTGCAGGTTGATGTTCGTTATCAGCACTGAACGAAAATAAAGCAGTAACCCGCAATGTGTGCGAATTATTGGCAAAAGGCAACCACAGGCTGCCTTTTTCTTT	RF00077	unknown
QUAD_6	4001742		150	-	771	54	291	44	0.151203	-1.88913	0.0559221		TTGACGCTGATTTTTTTTCAACCTAAAGTAAAGGAACAAGGGTGAGGGAGGATTTCTCCCCCCTCTGATTGGCTGTTAATAAGCTGCGAAACTTACGAGTAACAACACAATCAGTATGATGACGAGCTTCATCATAACCCTTTCCTTCTG	RF00113	antitoxin to ibs
DsrA	2725072		87	-	82	6	53	8	0.150943	-1.89085	0.0560846		AACACATCAGATTTCCTGGTGTAACGAATTTTTTAAGTGCTTCTTGCTTAAGCAAGTTTCATCCCGACCCCCTCAGGGTCGGGATTT	RF00014	regulates silencing of H-NS and translation of RpoS
StyR-44_7	5087479		109	+	1784	125	926	139	0.150108	-1.8964	0.056613		CTTTAAAAATCTGGATCAAGCTGAAAATTGAAACACTGAACAACGARAGTTGTTCGTGAGTCTCTCAAATTTTCGCAACACGATGATGAATCGAAAGAAACATCTTCGG	RF01830	unknown
QUAD_5	3861645		151	+	1621	113	607	91	0.149918	-1.89767	0.0567345		TTGACATCGTTGATTCTTTGACCTAATTTAGTGAGTAAGGGTAAGGGAGGATGACTCCTCCCCTGAGACTGACTGTTAATAAGCTCCGAAACTTATCAGTAACAGTACAATCAGTATGATGACAAGTCGCATCATAACCCTTCTCCTTTAA	RF00113	antitoxin to ibs
StyR-44_5	4902290		109	+	1846	127	958	142	0.148225	-1.90902	0.0578323		CTTTAAAAATCTGGATCAAGCTGAAAATTGAAACACTGAACAACGCAAGTTGTTCGTGAGTCTCTCAAATTTTCGCAACACGATGATGAATCGAAAGAAACATCTTCGG	RF01830	unknown
QUAD_4	3861252		151	+	2395	153	897	123	0.137124	-1.98687	0.0659274		TTGACATCGTTGATTCTTTAACCTAATTTAGTGAGTAAGGGTAAGGGAGGATGACTCCTCCCCTGAGACTGACTGTTAATAAGCTGGCAAACTTATCAGTAACAGTACAATCAGTATGATGACAAGTCGCATCATAACCCTTCTCCTTCAA	RF00113	antitoxin to ibs
StyR-44_4	4806012		109	+	1761	112	914	125	0.136761	-1.98952	0.0662208		CTTTAAAAATCTGGATCAAGCTGAAAATTGAAACACTGAACAACGARAGTTGTTCGTGAGTCTCTCAAATTTTCGCAACAYGATGATGAATCGAAAGAAACATCTTCGG	RF01830	unknown
StyR-44_1	228975		109	+	1908	111	990	124	0.125253	-2.07742	0.0767207		CTTTAAAAATCTGGATCAAGCTGAAAATTGAAACACTGAACAACGCAAGTTGTTCGTGAGTCTCTCAAATTTTCGCAACACGATGATGAATCGAAAGAAACATCTTCGG	RF01830	unknown
STnc240	2830003		75	-	112	6	84	10	0.119048	-2.12823	0.0835005		CCCATTTAGGCACAATGCGCCGCTGTCAAAAAATGACTAAAAACCGACGTTTCATCAGCGTCGGTTATTTTTTGC	RF02074	unknown
Bacteria_small_SRP/ffs	542524		97	+	230378	12741	134343	15969	0.118867	-2.12975	0.0837112	positive	TGTTGGTTCTCCCGCAACGCTACTCTGTTTACCAGGTCAGGTCCGGAAGGAAGCAGCCAAGGCAGATGACGCGTGTGCCGGGATGTAGCTGGCAGGG	RF00169	RNA component of the signal recognition particle
STnc100_9	2773346		167	-	3475	184	1177	134	0.113849	-2.17288	0.0899239		GTTTGCTGTTTATTAAAAACACTTCTGCATGGTGAATCCCCCTGTGCGGTGGGGCAATCAGCAAGAAGGAATATGGGGTAATCGCGGATTCAGGTGCTGATACTGAATTCACCGGGAGGCACCCGGCACCATGCTTTGCCACAAAAGTGTTATTTCTGTTTTTCTCA	RF02076	unknown
GlmZ_SraJ_2	4848834		207	+	7351	364	2009	214	0.106521	-2.23942	0.100348	positive	GTAGATGCTCATTCCATCTCTTATGTTCGCCTTAGTGCCTCATAAACTCCGGAATGACGCAGAGCCGTTTACGGTGCTTATCGTCCACTGACAGATGTCGCTTATGCCTCATCAGACACCATGGACACAACGTTGAGTGAAGCACCCACTTGTTGTCATACAGACCTGTTTTAACGCCTGCTCCGTAATAAGAGCAGGCGTTTTTTT	RF00083	positive control of the synthesis of GlmS mRNA
SraC_RyeA	2600138		145	+	2011	91	784	76	0.0969388	-2.33368	0.116963		AGATAAAAAGAGACCGAACACGATTCCTGTATTCGGTCCAGGGAAATGGCTCTTGGGAGAGAGCCGTGCGCTAAAAGTTGGCATTAATGCAGGCTTAGTTGCCTTGCCCTTTAAGAATAGATGACGACGCCAGGTTTTCCAGTTT	RF00101	unknown
GlmY_tke1_2	4848836		149	+	7310	323	2775	264	0.0951351	-2.35246	0.120541		AGATGCTCATTCCATCTCTTATGTTCGCCTTAGTGCCTCATAAACTCCGGAATGACGCAGAGCCGTTTACGGTGCTTATCGTCCACTGACAGATGTCGCTTATGCCTCATCAGACACCATGGACACAACGTTGAGTGAAGCACCCACTT	RF00128	positive control of the synthesis of GlmS mRNA
StyR-44_6	5046470		109	+	4004	161	2078	180	0.0866218	-2.4462	0.139747		CTTTAAAAATCTGGATCAAGCTGAAAATTGAAACACTGAACAACGAGAGTTGTTCGTGAGTCTCTCAAATTTTCGCAACACGATGATGAATCGAAAGAAACATCTTCGG	RF01830	unknown
STnc100_8	2314989		167	-	706	23	239	17	0.0711297	-2.64325	0.187245		GTTTGCTGTTTATTAAAAACACTTCTGCATGGTGAATCCCCCTGTGCGGAGGGGCGATCAGCAAGAAGGTATATGGGATAATCGCGGATTCAGGTGCTGGTACTGAATTCACCGGGAGGCACCCGGCACCATGCTTTGCCACAAAAGTGTTATTTCTGTTTTTCTCA	RF02076	unknown
RtT_1	867059		143	+	3357	102	1328	87	0.065512	-2.72552	0.209658		CTTTTAATCAATTGGTCGCAGGTTCGAATCCTGCACGACCCACCAATTTTAACATCAAACTCAGATGTTAAGCGTGAAGGATAACGTTGCGTCAGCAACGGCCCGTAGGGCAAGCGAAGCGAGTCATCCTGCACGACCCACCA	RF00391	unknown, involved in aa starvation
C4_2	2673794		88	+	108363	3042	69654	4203	0.0603411	-2.80774	0.233309		AATTATGGCGGGGCGTACGGGGCCGACTTCGGTCGGGCCGGATTCTTTGCTCTCCGGTGTTGAGAACCCTGTACGTCTCGCCAGCCCG	RF01695	regulates the ant gene
sok_6	1389612		175	-	934	22	302	15	0.0496689	-3.00238	0.292834		GGGTGCTTGAGGCTATCTGCCTCGGGCATGAACACCAACGGCAGATAGAGAAAAGCCCCAGTTAACATTACGCGTCCGGCAAGACGCTTAACATTAATCTGAGGCTCAATCCATGCTGAACACATGTAGGTTAGCCTCTTACGTGCCGAAAGGCAAGGAGAAGCAGGCTATGAAG	RF02031	unknown
STnc100_7	2145571		190	-	327	7	97	4	0.0412371	-3.18842	0.351698		GTTTGCTGTTTATTAAAAACACTTCTGCATGGTGAATCCCCCTGTGCGGAGGGGCGATCAGCAACCAGGTATATGGGATAATCGCGGATTCAGGTGCTGATACTGAATTCACCGGGAGGCACCCGGCACCATGCAAGAAAAAGAATGTGCATGCAAACATGCCCCTCTCCGGAGGGGCTTTTTTATGGGT	RF02076	unknown
CsrB	3714213		360	-	43044	748	6763	253	0.0374094	-3.28583	0.382269		GAGTCAGACAACGAAGTGAACATCAGGATGATGACACTTCTGAAGGACACACCAGGATGGTGTTTCAGGGAAAGGCTTCTGGATGAAGCGAAGAGGATGACGCAGGACGCGTTAAAGGACACCTCCAGGATGGAGAATGAGAACCGGTCAGGATGATTCGGTGGGTCAGGAAGGCCTGGGACACTTCAGGATGAAGTATCACATCGGGGTGGTGTGAGCAGGAAGCAATAGTTCAGGATGAACGATTGGCCGCATGGCCAGAGGAAAAGTTGTCAAGGATGAGCAGGGAGCAACAAAAGTAGCTGGAATGCTGCGAAACGAACCGGGAGCACTGTGAATACAGTGCTCCCTTTTTTTATT	RF00018	regulates glycogen biosynthesis
CsrC	4915753		254	+	25764	425	5738	203	0.0353782	-3.34166	0.399526		ATAGAGCGAGGACGCTAACAGGAACAATGACTCAGGATGAGGGTCAGGAGCGCCAGGAGGCGAAGACAGAGGATTGTCAGGAAGACAAACGTCCGGAGACGTAATTAAACGGAAATGGAATCAACACGGATTGTTCCGGCTAATGGAAAAACAGGGTGTGTTGGCGGCCTGCAAGGATTGTAAGACCCGTTAAGGGTTATGAGTCAGGAAAAAAGGCGACAGAGTAATCTGTCGCCTTTTTTCTTTGCTTGCTT	RF00084	regulates glycogen biosynthesis
RydC	2079463		64	+	1636	27	1446	51	0.0352697	-3.34473	0.400468		CTTCCGATGTAGACCCGTATTCTTCGCCTGTACCACGGGTCGGTTTTAGTACAGGCGTTTTCTT	RF00505	Hfq binding sRNA / negatively regulates yejABEF
RNaseP_bact_a/rnpB	4077043		377	-	39359	640	5905	206	0.0348857	-3.35568	0.403821		GAAGCTGACCAGACAGTCGCCGCTTCGTCGTCGTCCTCTTCGGGGGAGACGGGCGGAGGGGAGGAAAGTCCGGGCTCCATAGGGCAGGGTGCCAGGTAACGCCTGGGGGGGAAACCCACGACCAGTGCAACAGAGAGCAAACCGCCGATGGCCCGCGCAAGCGGGATCAGGTAAGGGTGAAAGGGTGCGGTAAGAGCGCACCGCGCGGCTGGTAACAGTCCGTGGCACGGTAAACTCCACCCGGAGCAAGGCCAAATAGGGGTTCATAAGGTACGGCCCGTACTGAACCCGGGTAGGCTGCTTGAGCCAGTGAGCGATTGCTGGCCTAGATGAATGACTGTCCACGACAGAACCCGGCTTATCGGTCAGTTTCACCT	RF00010	part of Ribonuclease P
GlmZ_SraJ_1	3481543		185	-	7668	122	2345	80	0.0341151	-3.37801	0.41063		GTGGCTCATTCACCGACTTATGTCAGCCCCTTCGGGACGTGCTACATAAAATTCGAATGACGCACAACAAGGTGCCTGCCGTCCAACTTCTGATATCAGCGTAGCTATATCAACCATCGGGCGAAACGTCGAGTTAGGCACCGCCTTATTCCATAACAAAGCCGGGTAATTCCCGGCTTTGTTGT	RF00083	positive control of the synthesis of GlmS mRNA
GlmY_tke1_1	3481544		148	-	7634	119	2918	98	0.0335846	-3.39369	0.415381		AGTGGCTCATTCACCGACTTATGTCAGCCCCTTCGGGACGTGCTACATAAAATTCGAATGACGCACAACAAGGTGCCTGCCGTCCAACTTCTGATATCAGCGTAGCTATATCAACCATCGGGCGAAACGTCGAGTTAGGCACCGCCTT	RF00128	controls another ncRNA: GlmZ
6S/ssrS	3860420		184	+	470148	7239	144532	4783	0.033093	-3.40843	0.41983		ATTTCTCTGAGATGTTCGCAAGCGGGCCAGTCCCCTGAGCCGATATTTCATACCACAAGAATGTGGCGCTCCGCGGTTGGTGAGCATGCTCGGTCCGTCCGAGAAGCCTTAAAACTGCGACGACACATTCACCTTGAACCAAGGGTTCAAGGGTTACAGCCTGCGGCGGCATCTCGGAGATTCC	RF00013	associates with RNA polymerase
QUAD_3	2899260		144	+	3436	44	1350	37	0.0274074	-3.59694	0.474727		TTGACATTCTGAACGTGAAGGCATACTTTCAGGAGTGAGGGTAGAGCGGGGTTTCCCCCGCCCTGGTAGTCTTAGTATGCTGGGTAGCTAATCACTAAGAAGCACCACGATGATGAGTATCTTCATCATGACCCTTTCCTTATT	RF00113	antitoxin to ibs
symR	5467620		77	+	726	6	533	9	0.0168856	-4.0813	0.599638		AGTCATAACTGCTATTCCCTATAAATAGTGATTGTGATTAGCGGTGCGGGTGTGTTGGCGCACATCCGCACCGCGCT	RF01809	antitoxin
sRNA-Xcc1	1392052		89	-	40293	290	25609	396	0.0154633	-4.16928	0.620677		GGTCGGGTGGAGAGGCGTAATACAACACCCGCAAGGGGAATATGCCCAGAGCTTCTTATTTGGCTCAGTTGACACCCGACCGCCAGCTA	RF02221	Xanthomonas-sRNA like
rdlD_1	1806611		66	+	2090	8	1791	15	0.00837521	-4.78248	0.761866		TTGATGGTTCAAGATTAGCCCCCGTTCTGTTGTCAGGTTTTACCTCTCAACGTGCGGGGGTTTTCT	RF01813	antitoxin
StyR-44_3	4229125		109	-	2523	2	1309	2	0.00152788	-6.48387	0.955701		CTTTAAAAATCTGGATCAAGCTGAAAATTGAAACACTGAACAACGCAAGTTGTTCGTGAGTCTCTCAAATTTTCGCAACACGATGATGAATCGAAAGAAACATMTTCGG	RF01830	unknown
StyR-44_2	3519339		109	-	2499	1	1297	1	0.00077101	-7.16781	0.971875		CTTTAAAAATCTGGATCAAGCTGAAAATTGAAACACTGAACAACGARAGTTGTTCGTGAGTCTCTCAAATTTTCGCAACACGATGATGAATCGAAAGAAACATCTTCGG	RF01830	unknown
HPnc0260	2421623		163	-	1	0	0	0	N/A	N/A	N/A		TGTAACAAAGTTGCCATAGCGATTCTCCTTCTGATAACGCATACGAAGACAGTGTAAATCTTTTAACGTATTGGATACAGAGAAGAAGCAGAGGGAAAAAGGAGAAGACCAGATTAACAAAATCTGGTGCGTCCGAGTGGACTCGAACCACCGACCCCCACCA	RF02194	bacterial antisense RNA
rseX	2733408		90	+	4	0	3	0	N/A	N/A	N/A		TTTTTATTATTCTGTGTCATGATGCTTCCGTTATTAGCCTTTTATCGTCTTGTTTATATTTTTTGGGCCGGCATGATGCCGGCTTTTTTT	RF01401	Hfq binding sRNA
sok_12	2152486		125	-	13	0	6	0	N/A	N/A	N/A		GGGTGCTTGAGGCTATCTGCCTTGGGCATGAACACCAAAGGCAGATAGAGAAAAACCCACCCGACTATAAATCAAAGTGTATTACCCCCATTTGTTGGACGATGAAATGGGTTTAGTTAACTATG	RF02031	unknown
SraG	4120940		172	+	1	0	0	0	N/A	N/A	N/A		CTTCTGCGCATCCTCGCGACTAATGACAACCCTAACCCAGCTCTATGTGGGTAAAGCCTCTCATTAGCCGCGCGAACCTCTGCAACGGAAGATCATTCATAGCAACAATACATTAGTTTCCAGTGAATTGCTGCCGTCAGCTTGAAAAAAGGGGCCACTCAGGCCCCCTTTT	RF00082	unknown
STAXI_1	1087216		64	+	6	0	5	0	N/A	N/A	N/A		TGTCGCTTTTGCGACCAGCCAATGTTCCAGCAGTCTGAGAGGGACGCCTTCGGGTGACTGCCAG	RF01728	regulates genes for DNA interacting proteins
STAXI_2	1087280		131	+	2	0	1	0	N/A	N/A	N/A		CCAATGTTTCAGCAATCTGAGAGAAACGCCTTCGGGTGATTGCAATATCCTCGTAGCCTGAAAGAGGATGCCTTTATGGTGGTACATCCGTTTAGCCTCTGGGAACGGATATCACTACGGTGATTGAGGTA	RF01728	regulates genes for DNA interacting proteins
STAXI_3	1482823		64	+	3	0	3	0	N/A	N/A	N/A		TGTCGCTTTTGCGACCAGCCAATGTTCCAGCAGTCTGAGAGGGACGCCTTCGGGTGACTGCCAG	RF01728	regulates genes for DNA interacting proteins
STnc100_11	3553828		189	-	387	0	116	0	N/A	N/A	N/A		GTTTACTGTTTATTAAAAATACTACTGCATGGTGAATCCCCCTGTGCGGAGGGGCAATCAGCAACCAGGTATATGTGATAATCGCGGATTCAGGTGCTGATACTGAATTCACCGGGAGGCACCCGGCACCATGCAAGAAAAAGAATGTGCATGCAAACATGCCCCTCTCCGGAGGGGCATTTTTTATGG	RF02076	unknown
STnc410	4777710		158	+	3	0	1	0	N/A	N/A	N/A		AGGATAAATTGTTCAATAACGGATTATCCCCGCTGACGAAAGCGCCATTTTCGACCATCGTCACGCCTTTTGTCTGCAGAAAATTAAGGCAGTACCTTCATTTAAGCGTCAGGTGGATGTTTTTGCTCTTATTTCGATCAATGAATAAACGGGAAAAC	RF02060	unknown
tp2	127504		114	-	1	0	0	0	N/A	N/A	N/A		GTTATTCCTTATCTATCTAATAACGTTGAGTTTTCTGGAACCTGTCCCATTGAACTCTCGCCGGAAAGCTCAATAAGACAGGTTCTACGTTTAGTTGCCGCGCTTTTATATGCG	RF02030	unknown
sraA	524870		96	-	0	0	0	0	N/A	N/A	N/A		ATGTACGTCAGTATATGGGGATGTTTCCCCCACATTCAACGCCGAGAATAGAGGAAAAATTAAAGGGGAGATAAAATCCCCCCTTTTTGGTTAACT	RF02029	unknown
STnc480	635390		67	+	0	0	0	0	N/A	N/A	N/A		TTGCAAAAAAAGCCACGGTATAAACCGTGGCAAAATCCAACATAGCTAAAAATAATCAGGCGAGTGG	RF02068	Hfq binding sRNA
sar	1661162		67	-	0	0	0	0	N/A	N/A	N/A		TCAATATTTCCTAAGCCGATTTGTTGATAACGAAGCCCTGACTGTTACAGCAGTTGGGGCTTCAACT	RF00262	regulates the ant gene
group-II-D1D4-2	2037712		118	-	0	0	0	0	N/A	N/A	N/A		GGTGGCAGGCCCACCGGGATCTGCTGTCGAAAGTCGGTCCCAAACAACCCCGGCTGCTGTGGTAAAGAGCCATGGTAGTGAGCGCAGGGGGAACGATCAGACGAGATCTGATCCTATG	RF01999	Group II catalytic intron / ribozyme
DicF_3	2159230		56	+	0	0	0	0	N/A	N/A	N/A		TGTGTGTAGTCCTGGCGGCATCAGTTTTTTTCTTGAAGTTCGGCTGATGTCCGCCC	RF00039	Hfq binding / inhibits ftsZ
C0465	2649880		76	+	0	0	0	0	N/A	N/A	N/A		GGGAAACTTTATTGCTGATGCCACCCGCCGCGAAATTGAAATAAAACCCGATGCGCAGATCATCGGGTTCATTTCA	RF00116	unknown
STnc430	5118969		150	-	0	0	0	0	N/A	N/A	N/A		AAAAGTAATTAATCTGAGTATTTTCCGAAATCAATCACGATTAAAAATCTATTTTAGGATTAACCTCACGGTATGATTTCCGTTAAATCACAGACAAGGGGATTTATCTGATAAAACAATGCCGACTTATAGTCGGCATTGTTTTTAAGG	RF02053	unknown
